# Supplementary material for: RBM22 regulates RNA polymerase II 5′ pausing, elongation rate, and termination by coordinating 7SK-P-TEFb complex and SPT5
Source: Genome Biol. 2024 Apr 19;25:102. doi: 10.1186/s13059-024-03242-6 (PMC11027413; doi:10.1186/s13059-024-03242-6)
Supplement: Supplementary file 2 — Additional file 2: Table S1. Pause release ratio analysis of POLR2G ChIP-seq signals in HepG2 cells. Table S2. Readthrough index of protein-coding genes determined by GRO-seq in control and RBM22-depleted HepG2 cells. Table S3. Readthrough index of sno/snRNA and histone genes determined by GRO-seq in control and RBM22-depleted HepG2 cells. Table S4. Enriched partners of RBM22 interaction identified by label-free qMS. Table S5. Primers and siRNAs used in this study. Table S6. Antibodys used in this study. [file 13059_2024_3242_MOESM2_ESM.zip › Table S1 PRR_POLR2G.xls]

## Sheet: TableS1_POLR2G_PRR
gene_id	PRR_i22	PRR_NC	type	symbol
ENSG00000000003.10	0.0471487	0.0265212	protein_coding	TSPAN6
ENSG00000001460.13	0.0316643	0.0148572	protein_coding	STPG1
ENSG00000001561.6	0.0145877	0.00440145	protein_coding	ENPP4
ENSG00000001617.7	0.0572949	0.0113279	protein_coding	SEMA3F
ENSG00000001631.10	0.0845394	0.0438032	protein_coding	KRIT1
ENSG00000002549.8	0.00838164	0.00349487	protein_coding	LAP3
ENSG00000002822.11	0.0151967	0.00808218	protein_coding	MAD1L1
ENSG00000002834.13	0.0119453	0.00514134	protein_coding	LASP1
ENSG00000003137.4	0.433947	0.227594	protein_coding	CYP26B1
ENSG00000003147.13	0.00455564	0.00291003	protein_coding	ICA1
ENSG00000003249.9	0.196813	0.071474	protein_coding	DBNDD1
ENSG00000004142.7	0.00953672	0.00481292	protein_coding	POLDIP2
ENSG00000004534.10	0.00840765	0.00465251	protein_coding	RBM6
ENSG00000004777.14	0.0796346	0.0162889	protein_coding	ARHGAP33
ENSG00000005007.8	0.067539	0.036508	protein_coding	UPF1
ENSG00000005075.11	0.0773685	0.0237354	protein_coding	POLR2J
ENSG00000005108.11	0.0957161	0.011921	protein_coding	THSD7A
ENSG00000005194.10	0.0112098	0.00561594	protein_coding	CIAPIN1
ENSG00000005249.8	0.0177532	0.00920538	protein_coding	PRKAR2B
ENSG00000005302.13	0.197849	0.0296773	protein_coding	MSL3
ENSG00000005448.12	0.13557	0.0693468	protein_coding	WDR54
ENSG00000005471.11	0.0197015	0.0107264	protein_coding	ABCB4
ENSG00000005486.12	0.0364236	0.0168981	protein_coding	RHBDD2
ENSG00000005882.7	0.0488234	0.0210446	protein_coding	PDK2
ENSG00000005884.13	0.025002	0.0110778	protein_coding	ITGA3
ENSG00000006016.6	0.257579	0.155735	protein_coding	CRLF1
ENSG00000006025.7	0.126588	0.0471601	protein_coding	OSBPL7
ENSG00000006042.7	0.0425366	0.0112249	protein_coding	TMEM98
ENSG00000006071.7	0.0377016	0.00906288	protein_coding	ABCC8
ENSG00000006453.9	0.0180074	0.00676519	protein_coding	BAIAP2L1
ENSG00000006534.11	0.293184	0.173977	protein_coding	ALDH3B1
ENSG00000006576.12	0.00843281	0.00462272	protein_coding	PHTF2
ENSG00000006607.9	0.00688437	0.00245313	protein_coding	FARP2
ENSG00000006611.11	0.0173512	0.00502588	protein_coding	USH1C
ENSG00000006695.6	0.00526534	0.00268987	protein_coding	COX10
ENSG00000006744.14	0.0152628	0.00754896	protein_coding	ELAC2
ENSG00000007080.6	0.0540636	0.0159765	protein_coding	CCDC124
ENSG00000007168.8	0.0201174	0.00951586	protein_coding	PAFAH1B1
ENSG00000007202.10	0.0738643	0.0430186	protein_coding	KIAA0100
ENSG00000007237.14	0.0153909	0.00645271	protein_coding	GAS7
ENSG00000007255.6	0.0345129	0.0177344	protein_coding	TRAPPC6A
ENSG00000007384.11	0.251868	0.0963269	protein_coding	RHBDF1
ENSG00000007392.12	0.0253823	0.00987728	protein_coding	LUC7L
ENSG00000007402.7	0.0073252	0.0025255	protein_coding	CACNA2D2
ENSG00000007516.9	0.27755	0.103456	protein_coding	BAIAP3
ENSG00000007520.3	0.101026	0.0643737	protein_coding	TSR3
ENSG00000007541.10	0.1999	0.103054	protein_coding	PIGQ
ENSG00000007923.11	0.0216097	0.0130582	protein_coding	DNAJC11
ENSG00000007968.6	0.0462636	0.023907	protein_coding	E2F2
ENSG00000008056.8	0.0828962	0.0329073	protein_coding	SYN1
ENSG00000008256.11	0.0187465	0.00720089	protein_coding	CYTH3
ENSG00000008277.10	0.00944188	0.00508735	protein_coding	ADAM22
ENSG00000008282.3	0.0472658	0.0289242	protein_coding	SYPL1
ENSG00000008294.16	0.0111726	0.00611278	protein_coding	SPAG9
ENSG00000008382.11	0.120757	0.0248631	protein_coding	MPND
ENSG00000008513.10	0.0130913	0.00677378	protein_coding	ST3GAL1
ENSG00000008735.10	0.286251	0.154249	protein_coding	MAPK8IP2
ENSG00000009335.13	0.0203452	0.00977044	protein_coding	UBE3C
ENSG00000009780.11	0.00598415	0.00340612	protein_coding	FAM76A
ENSG00000009950.11	0.0323913	0.0190188	protein_coding	MLXIPL
ENSG00000010256.6	0.0179048	0.00795117	protein_coding	UQCRC1
ENSG00000010278.7	0.0613027	0.0110685	protein_coding	CD9
ENSG00000010310.4	0.529178	0.341966	protein_coding	GIPR
ENSG00000010319.2	0.0577498	0.0240624	protein_coding	SEMA3G
ENSG00000010322.11	0.0705007	0.0280377	protein_coding	NISCH
ENSG00000010361.9	0.216162	0.110472	protein_coding	FUZ
ENSG00000010810.13	0.00879046	0.00521901	protein_coding	FYN
ENSG00000011028.9	0.0311896	0.0181114	protein_coding	MRC2
ENSG00000011132.7	0.043058	0.0217765	protein_coding	APBA3
ENSG00000011143.12	0.0109297	0.00441777	protein_coding	MKS1
ENSG00000011332.15	0.0279534	0.0168036	protein_coding	DPF1
ENSG00000011347.5	0.0342539	0.018918	protein_coding	SYT7
ENSG00000011405.9	0.00502503	0.00322924	protein_coding	PIK3C2A
ENSG00000011422.7	0.173744	0.0845736	protein_coding	PLAUR
ENSG00000011451.13	0.521127	0.274238	protein_coding	WIZ
ENSG00000011478.7	0.0231042	0.0106636	protein_coding	QPCTL
ENSG00000011485.10	0.0458748	0.0218308	protein_coding	PPP5C
ENSG00000011523.9	0.0160541	0.00758857	protein_coding	CEP68
ENSG00000011566.10	0.0106886	0.00656108	protein_coding	MAP4K3
ENSG00000011638.6	0.0157739	0.00732358	protein_coding	TMEM159
ENSG00000012061.11	0.0437799	0.0198333	protein_coding	ERCC1
ENSG00000012211.8	0.0289344	0.0169392	protein_coding	PRICKLE3
ENSG00000012779.6	0.0198422	0.009613	protein_coding	ALOX5
ENSG00000012822.11	0.0459162	0.0214981	protein_coding	CALCOCO1
ENSG00000012963.9	0.00636695	0.00400469	protein_coding	UBR7
ENSG00000013016.10	0.0163026	0.00934303	protein_coding	EHD3
ENSG00000013288.4	0.028863	0.0116562	protein_coding	MAN2B2
ENSG00000013306.11	0.0873734	0.0301339	protein_coding	SLC25A39
ENSG00000013374.11	0.0237445	0.00790602	protein_coding	NUB1
ENSG00000013441.11	1.00603	0.41789	protein_coding	CLK1
ENSG00000013573.12	0.0400278	0.0239258	protein_coding	DDX11
ENSG00000013588.5	0.0140326	0.00771792	protein_coding	GPRC5A
ENSG00000013619.9	0.039592	0.0151373	protein_coding	MAMLD1
ENSG00000013810.14	0.0549374	0.0173371	protein_coding	TACC3
ENSG00000014216.11	0.151794	0.0807003	protein_coding	CAPN1
ENSG00000015133.14	0.00890298	0.0037596	protein_coding	CCDC88C
ENSG00000015285.6	0.0111789	0.00468952	protein_coding	WAS
ENSG00000015475.14	0.0438465	0.0220188	protein_coding	BID
ENSG00000016864.12	0.0325196	0.0187828	protein_coding	GLT8D1
ENSG00000017797.7	0.00787693	0.00406846	protein_coding	RALBP1
ENSG00000018189.8	0.0216169	0.0139273	protein_coding	RUFY3
ENSG00000020129.11	0.0332747	0.0145403	protein_coding	NCDN
ENSG00000020181.13	0.224971	0.0523489	protein_coding	GPR124
ENSG00000020256.15	0.0142657	0.00939834	protein_coding	ZFP64
ENSG00000020577.9	0.0157256	0.00850954	protein_coding	SAMD4A
ENSG00000020633.14	0.18028	0.0558719	protein_coding	RUNX3
ENSG00000021355.8	0.0648895	0.0253778	protein_coding	SERPINB1
ENSG00000021574.7	0.00554083	0.00323624	protein_coding	SPAST
ENSG00000021762.15	0.102794	0.0378246	protein_coding	OSBPL5
ENSG00000022267.12	0.0234531	0.0128039	protein_coding	FHL1
ENSG00000022277.8	0.0239507	0.010637	protein_coding	RTFDC1
ENSG00000022567.5	0.0144828	0.00402074	protein_coding	SLC45A4
ENSG00000022976.11	0.0408086	0.0254661	protein_coding	ZNF839
ENSG00000023191.12	0.195935	0.0688698	protein_coding	RNH1
ENSG00000023330.10	0.0164015	0.00674794	protein_coding	ALAS1
ENSG00000023608.4	0.013034	0.00716764	protein_coding	SNAPC1
ENSG00000023902.9	0.0780314	0.0493276	protein_coding	PLEKHO1
ENSG00000024422.7	0.0789196	0.0443132	protein_coding	EHD2
ENSG00000024526.12	0.0340301	0.0166224	protein_coding	DEPDC1
ENSG00000025293.11	0.0140425	0.00917031	protein_coding	PHF20
ENSG00000025770.14	0.0219401	0.0119248	protein_coding	NCAPH2
ENSG00000025772.7	0.0238126	0.0110628	protein_coding	TOMM34
ENSG00000026297.11	0.0168729	0.00741903	protein_coding	RNASET2
ENSG00000026559.9	0.0147594	0.0058861	protein_coding	KCNG1
ENSG00000027847.9	0.0830605	0.0499667	protein_coding	B4GALT7
ENSG00000029534.15	0.0225177	0.0111853	protein_coding	ANK1
ENSG00000029725.12	0.0171642	0.0104621	protein_coding	RABEP1
ENSG00000029993.10	0.045822	0.0257999	protein_coding	HMGB3
ENSG00000030066.9	0.0216141	0.00970455	protein_coding	NUP160
ENSG00000030110.8	0.0819989	0.0499352	protein_coding	BAK1
ENSG00000030582.12	0.044944	0.0223993	protein_coding	GRN
ENSG00000031003.6	0.0101025	0.00630517	protein_coding	FAM13B
ENSG00000032742.13	0.00641682	0.00220839	protein_coding	IFT88
ENSG00000033011.7	0.0215354	0.00688843	protein_coding	ALG1
ENSG00000033050.3	0.0296402	0.0151228	protein_coding	ABCF2
ENSG00000033100.10	0.117242	0.0450056	protein_coding	CHPF2
ENSG00000033627.10	0.013791	0.00775454	protein_coding	ATP6V0A1
ENSG00000033800.9	0.018511	0.011776	protein_coding	PIAS1
ENSG00000033867.12	0.00516956	0.00316854	protein_coding	SLC4A7
ENSG00000034152.14	0.0328357	0.00980854	protein_coding	MAP2K3
ENSG00000034713.3	0.0551691	0.0298812	protein_coding	GABARAPL2
ENSG00000035141.3	0.0721326	0.0380886	protein_coding	FAM136A
ENSG00000035499.8	0.0056928	0.00329456	protein_coding	DEPDC1B
ENSG00000035664.7	0.0138411	0.00884291	protein_coding	DAPK2
ENSG00000035687.9	0.0388289	0.0243317	protein_coding	ADSS
ENSG00000035862.8	0.0103925	0.00521857	protein_coding	TIMP2
ENSG00000037042.8	0.0932141	0.0202346	protein_coding	TUBG2
ENSG00000037241.3	0.0107231	0.00493451	protein_coding	RPL26L1
ENSG00000037280.11	0.0852371	0.0345434	protein_coding	FLT4
ENSG00000037749.7	0.0199772	0.0055454	protein_coding	MFAP3
ENSG00000038274.12	0.0132696	0.00633073	protein_coding	MAT2B
ENSG00000038358.10	0.0335164	0.0125243	protein_coding	EDC4
ENSG00000038532.10	0.0145378	0.00439816	protein_coding	CLEC16A
ENSG00000039523.13	0.222323	0.0708856	protein_coding	FAM65A
ENSG00000039560.9	0.0137871	0.00790078	protein_coding	RAI14
ENSG00000039650.5	0.185792	0.110915	protein_coding	PNKP
ENSG00000040608.9	0.34929	0.145857	protein_coding	RTN4R
ENSG00000040933.11	0.0178062	0.00727619	protein_coding	INPP4A
ENSG00000042088.9	0.00903385	0.00395596	protein_coding	TDP1
ENSG00000042753.7	0.0214233	0.0105864	protein_coding	AP2S1
ENSG00000043093.9	0.0198137	0.0131251	protein_coding	DCUN1D1
ENSG00000044090.4	0.105773	0.0273971	protein_coding	CUL7
ENSG00000046653.10	0.0126218	0.00497679	protein_coding	GPM6B
ENSG00000046889.14	0.01261	0.00788124	protein_coding	PREX2
ENSG00000047579.15	0.028303	0.0116016	protein_coding	DTNBP1
ENSG00000048471.9	0.0028389	0.00169195	protein_coding	SNX29
ENSG00000048707.9	0.022906	0.00899838	protein_coding	VPS13D
ENSG00000049541.6	0.0194838	0.00785257	protein_coding	RFC2
ENSG00000049759.12	0.00854486	0.00369778	protein_coding	NEDD4L
ENSG00000050130.13	0.00372203	0.00204015	protein_coding	JKAMP
ENSG00000050344.8	0.0803429	0.0495252	protein_coding	NFE2L3
ENSG00000050555.13	0.0553058	0.0188124	protein_coding	LAMC3
ENSG00000050628.16	0.0064074	0.00352441	protein_coding	PTGER3
ENSG00000050748.13	0.0173835	0.00860828	protein_coding	MAPK9
ENSG00000050820.12	0.522154	0.342888	protein_coding	BCAR1
ENSG00000051009.6	0.0164738	0.0086233	protein_coding	FAM160A2
ENSG00000051108.10	0.0433447	0.0202045	protein_coding	HERPUD1
ENSG00000051128.14	0.345909	0.205618	protein_coding	HOMER3
ENSG00000051523.6	0.165555	0.0653297	protein_coding	CYBA
ENSG00000051596.5	0.0054297	0.000949366	protein_coding	THOC3
ENSG00000052126.10	0.039914	0.0169938	protein_coding	PLEKHA5
ENSG00000052749.9	0.0956887	0.054837	protein_coding	RRP12
ENSG00000052850.5	0.0454071	0.028984	protein_coding	ALX4
ENSG00000053108.12	0.0218962	0.00827408	protein_coding	FSTL4
ENSG00000053328.8	0.0100212	0.00502694	protein_coding	METTL24
ENSG00000053371.8	0.0203745	0.00633925	protein_coding	AKR7A2
ENSG00000053372.4	0.0266693	0.0177104	protein_coding	MRTO4
ENSG00000053501.8	0.0259055	0.00692972	protein_coding	USE1
ENSG00000053524.7	0.0567148	0.0226323	protein_coding	MCF2L2
ENSG00000053747.11	0.00990807	0.00604738	protein_coding	LAMA3
ENSG00000053918.11	0.088838	0.0387263	protein_coding	KCNQ1
ENSG00000054116.7	0.0168854	0.00572035	protein_coding	TRAPPC3
ENSG00000054392.8	0.0132197	0.00565208	protein_coding	HHAT
ENSG00000054654.11	0.0113176	0.00677513	protein_coding	SYNE2
ENSG00000054793.9	0.0264938	0.0151639	protein_coding	ATP9A
ENSG00000054965.6	0.017731	0.00709171	protein_coding	FAM168A
ENSG00000054967.8	0.0318578	0.0202471	protein_coding	RELT
ENSG00000055070.12	0.0992505	0.0431869	protein_coding	SZRD1
ENSG00000055118.10	0.293784	0.192971	protein_coding	KCNH2
ENSG00000055147.13	0.00855971	0.00417229	protein_coding	FAM114A2
ENSG00000055163.14	0.0157907	0.00781041	protein_coding	CYFIP2
ENSG00000055211.8	0.0491904	0.0260162	protein_coding	GINM1
ENSG00000055483.15	0.0162949	0.00924296	protein_coding	USP36
ENSG00000055950.12	0.0573223	0.0296709	protein_coding	MRPL43
ENSG00000056097.11	0.0283531	0.0171343	protein_coding	ZFR
ENSG00000056558.6	0.00653246	0.00360186	protein_coding	TRAF1
ENSG00000056736.5	0.0108257	0.00506562	protein_coding	IL17RB
ENSG00000057294.9	0.0104512	0.00470028	protein_coding	PKP2
ENSG00000057757.5	0.0187391	0.0117665	protein_coding	PITHD1
ENSG00000058404.15	0.11874	0.0362818	protein_coding	CAMK2B
ENSG00000058453.12	0.339948	0.222007	protein_coding	CROCC
ENSG00000058600.11	0.0390272	0.0220315	protein_coding	POLR3E
ENSG00000058799.9	0.0226731	0.00908847	protein_coding	YIPF1
ENSG00000059122.12	0.051389	0.0222212	protein_coding	FLYWCH1
ENSG00000059145.14	0.528671	0.238605	protein_coding	UNKL
ENSG00000059377.11	0.0440305	0.0264485	protein_coding	TBXAS1
ENSG00000059573.4	0.0192741	0.011649	protein_coding	ALDH18A1
ENSG00000059915.12	0.132337	0.0399607	protein_coding	PSD
ENSG00000060491.12	0.230156	0.11636	protein_coding	OGFR
ENSG00000060642.6	0.0165344	0.00976475	protein_coding	PIGV
ENSG00000060656.15	0.034218	0.0213282	protein_coding	PTPRU
ENSG00000061273.13	0.0504403	0.0212404	protein_coding	HDAC7
ENSG00000061918.8	0.0349326	0.0173816	protein_coding	GUCY1B3
ENSG00000061938.12	0.137563	0.0638051	protein_coding	TNK2
ENSG00000062282.10	0.0182122	0.0052173	protein_coding	DGAT2
ENSG00000062524.11	0.0638693	0.0242946	protein_coding	LTK
ENSG00000062598.13	0.0378465	0.0220108	protein_coding	ELMO2
ENSG00000063015.15	0.250063	0.0470863	protein_coding	SEZ6
ENSG00000063176.11	0.108772	0.0417798	protein_coding	SPHK2
ENSG00000063241.3	0.0186181	0.0112485	protein_coding	ISOC2
ENSG00000063244.8	0.0643152	0.0341623	protein_coding	U2AF2
ENSG00000063438.12	0.427006	0.219748	protein_coding	AHRR
ENSG00000063587.12	0.0245679	0.0116841	protein_coding	ZNF275
ENSG00000063660.4	0.27864	0.0922123	protein_coding	GPC1
ENSG00000063761.11	0.00603584	0.00348824	protein_coding	ADCK1
ENSG00000064042.13	0.00698587	0.00335658	protein_coding	LIMCH1
ENSG00000064115.6	0.0241145	0.0100842	protein_coding	TM7SF3
ENSG00000064195.7	0.0395838	0.0195208	protein_coding	DLX3
ENSG00000064607.12	0.049059	0.022739	protein_coding	SUGP2
ENSG00000064651.9	0.0034663	0.00186062	protein_coding	SLC12A2
ENSG00000064652.6	0.00883329	0.00484736	protein_coding	SNX24
ENSG00000064692.14	0.0164701	0.00786725	protein_coding	SNCAIP
ENSG00000064726.5	0.0173292	0.0114318	protein_coding	BTBD1
ENSG00000064932.11	1.31254	0.151446	protein_coding	SBNO2
ENSG00000064999.12	0.0181845	0.00566196	protein_coding	ANKS1A
ENSG00000065000.11	0.125002	0.0527598	protein_coding	AP3D1
ENSG00000065029.10	0.00862518	0.00381224	protein_coding	ZNF76
ENSG00000065054.9	0.540968	0.252452	protein_coding	SLC9A3R2
ENSG00000065057.3	0.738037	0.42493	protein_coding	NTHL1
ENSG00000065320.4	0.0341772	0.0123434	protein_coding	NTN1
ENSG00000065328.12	0.0176302	0.0112417	protein_coding	MCM10
ENSG00000065485.13	0.0181541	0.006625	protein_coding	PDIA5
ENSG00000065559.10	0.00692714	0.00442327	protein_coding	MAP2K4
ENSG00000065609.10	0.0269816	0.0141605	protein_coding	SNAP91
ENSG00000065615.9	0.0112658	0.00532726	protein_coding	CYB5R4
ENSG00000065717.10	0.10708	0.0596813	protein_coding	TLE2
ENSG00000065802.7	0.0135879	0.00499519	protein_coding	ASB1
ENSG00000065882.11	0.027764	0.0166039	protein_coding	TBC1D1
ENSG00000065923.5	0.0110267	0.00574027	protein_coding	SLC9A7
ENSG00000066427.17	0.0109932	0.00648419	protein_coding	ATXN3
ENSG00000066455.8	0.00649599	0.00419449	protein_coding	GOLGA5
ENSG00000066583.7	0.0211611	0.00962195	protein_coding	ISOC1
ENSG00000066654.8	0.0761073	0.0359887	protein_coding	THUMPD1
ENSG00000066697.10	0.0310443	0.0201464	protein_coding	MSANTD3
ENSG00000066926.6	0.0137041	0.00719207	protein_coding	FECH
ENSG00000067057.12	0.0542344	0.0209355	protein_coding	PFKP
ENSG00000067064.6	0.0141695	0.00829343	protein_coding	IDI1
ENSG00000067113.12	0.0112359	0.00658565	protein_coding	PPAP2A
ENSG00000067177.10	0.00970509	0.00620812	protein_coding	PHKA1
ENSG00000067191.11	0.026699	0.0132677	protein_coding	CACNB1
ENSG00000067221.9	0.0732941	0.018939	protein_coding	STOML1
ENSG00000067365.10	0.0203854	0.0123487	protein_coding	METTL22
ENSG00000067369.9	0.0415943	0.026998	protein_coding	TP53BP1
ENSG00000067704.8	0.0237214	0.0142453	protein_coding	IARS2
ENSG00000067715.9	0.0187808	0.01034	protein_coding	SYT1
ENSG00000067829.14	0.0300118	0.0101175	protein_coding	IDH3G
ENSG00000067836.8	0.040998	0.0197043	protein_coding	ROGDI
ENSG00000067840.8	0.46571	0.125018	protein_coding	PDZD4
ENSG00000068024.12	0.00321323	0.00187159	protein_coding	HDAC4
ENSG00000068097.10	0.0327031	0.0211312	protein_coding	HEATR6
ENSG00000068308.9	0.0266638	0.0160674	protein_coding	OTUD5
ENSG00000068323.12	0.0289533	0.0142703	protein_coding	TFE3
ENSG00000068354.11	0.0373388	0.0108622	protein_coding	TBC1D25
ENSG00000068438.10	0.0462721	0.0181917	protein_coding	FTSJ1
ENSG00000068489.8	0.0617658	0.0373266	protein_coding	PRR11
ENSG00000068724.11	0.0258781	0.00634078	protein_coding	TTC7A
ENSG00000068745.10	0.0358538	0.0213583	protein_coding	IP6K2
ENSG00000068793.13	0.0308236	0.01143	protein_coding	CYFIP1
ENSG00000068796.12	0.0245786	0.0150471	protein_coding	KIF2A
ENSG00000068971.9	0.0507529	0.0183942	protein_coding	PPP2R5B
ENSG00000069011.11	0.15476	0.0930582	protein_coding	PITX1
ENSG00000069020.14	0.00286586	0.00163136	protein_coding	MAST4
ENSG00000069399.8	0.25347	0.0583721	protein_coding	BCL3
ENSG00000069424.10	0.0174846	0.00670765	protein_coding	KCNAB2
ENSG00000069482.6	0.0754972	0.0414554	protein_coding	GAL
ENSG00000069509.5	0.040397	0.0260355	protein_coding	FUNDC1
ENSG00000069812.7	0.0603897	0.0334466	protein_coding	HES2
ENSG00000069956.7	0.0124896	0.00777461	protein_coding	MAPK6
ENSG00000069966.14	0.0143411	0.00796798	protein_coding	GNB5
ENSG00000070010.14	0.0280139	0.0163723	protein_coding	UFD1L
ENSG00000070159.9	0.0462405	0.0238002	protein_coding	PTPN3
ENSG00000070182.13	0.0240044	0.00675123	protein_coding	SPTB
ENSG00000070366.9	0.00593066	0.00287585	protein_coding	SMG6
ENSG00000070371.11	0.0116303	0.00507172	protein_coding	CLTCL1
ENSG00000070413.14	0.0183801	0.00690985	protein_coding	DGCR2
ENSG00000070423.13	0.158785	0.102439	protein_coding	RNF126
ENSG00000070476.10	0.0358164	0.0171092	protein_coding	ZXDC
ENSG00000070601.5	0.022937	0.00633785	protein_coding	FRMPD1
ENSG00000070610.10	0.0890993	0.035917	protein_coding	GBA2
ENSG00000070614.10	0.0294528	0.0087631	protein_coding	NDST1
ENSG00000070669.12	0.0459935	0.0160715	protein_coding	ASNS
ENSG00000070718.7	0.0360009	0.0209484	protein_coding	AP3M2
ENSG00000070731.5	0.371794	0.0913625	protein_coding	ST6GALNAC2
ENSG00000070759.12	0.00458368	0.00250046	protein_coding	TESK2
ENSG00000070814.13	0.0281294	0.015457	protein_coding	TCOF1
ENSG00000070831.11	0.0192467	0.0122836	protein_coding	CDC42
ENSG00000070961.10	0.00490921	0.00323215	protein_coding	ATP2B1
ENSG00000071242.7	0.0211088	0.013874	protein_coding	RPS6KA2
ENSG00000071539.9	0.0161859	0.00452957	protein_coding	TRIP13
ENSG00000071626.12	1.17359	0.546044	protein_coding	DAZAP1
ENSG00000071889.12	0.0652498	0.0230054	protein_coding	FAM3A
ENSG00000071894.10	0.0940263	0.0410523	protein_coding	CPSF1
ENSG00000072062.9	0.0429707	0.017112	protein_coding	PRKACA
ENSG00000072110.9	0.00959202	0.00506389	protein_coding	ACTN1
ENSG00000072134.11	0.0552732	0.0170937	protein_coding	EPN2
ENSG00000072135.8	0.0438642	0.0259171	protein_coding	PTPN18
ENSG00000072163.14	0.0728826	0.0219942	protein_coding	LIMS2
ENSG00000072210.14	0.0166329	0.00909799	protein_coding	ALDH3A2
ENSG00000072274.8	0.0126941	0.00744341	protein_coding	TFRC
ENSG00000072310.12	0.0941675	0.040745	protein_coding	SREBF1
ENSG00000072364.8	0.0072381	0.0041584	protein_coding	AFF4
ENSG00000072422.12	0.069042	0.0286349	protein_coding	RHOBTB1
ENSG00000072506.8	0.0863936	0.0333202	protein_coding	HSD17B10
ENSG00000072756.12	0.0119449	0.00706408	protein_coding	TRNT1
ENSG00000072778.15	0.254297	0.118696	protein_coding	ACADVL
ENSG00000072786.8	0.0197924	0.00859851	protein_coding	STK10
ENSG00000072832.10	0.0581159	0.0187574	protein_coding	CRMP1
ENSG00000072864.8	0.0183188	0.0112162	protein_coding	NDE1
ENSG00000072958.4	0.0495785	0.0213648	protein_coding	AP1M1
ENSG00000073008.10	0.0459544	0.0224709	protein_coding	PVR
ENSG00000073060.11	0.0168496	0.00791825	protein_coding	SCARB1
ENSG00000073111.9	0.0182623	0.0114975	protein_coding	MCM2
ENSG00000073169.9	0.146059	0.0488614	protein_coding	SELO
ENSG00000073536.13	0.0421134	0.012824	protein_coding	NLE1
ENSG00000073670.9	0.119033	0.0708026	protein_coding	ADAM11
ENSG00000073712.9	0.0108385	0.00534817	protein_coding	FERMT2
ENSG00000073803.9	0.0219365	0.0107008	protein_coding	MAP3K13
ENSG00000073849.10	0.0328097	0.0119799	protein_coding	ST6GAL1
ENSG00000073861.2	0.0270102	0.0116423	protein_coding	TBX21
ENSG00000074181.4	0.144102	0.0734311	protein_coding	NOTCH3
ENSG00000074211.9	0.108092	0.0550287	protein_coding	PPP2R2C
ENSG00000074317.6	0.0796887	0.0121747	protein_coding	SNCB
ENSG00000074319.8	0.00858586	0.00458799	protein_coding	TSG101
ENSG00000074356.12	0.0143044	0.00695099	protein_coding	C17orf85
ENSG00000074416.9	0.0342649	0.0176435	protein_coding	MGLL
ENSG00000074527.7	0.0222854	0.00774433	protein_coding	NTN4
ENSG00000074582.8	0.0483305	0.0273069	protein_coding	BCS1L
ENSG00000074696.8	0.0280184	0.0167883	protein_coding	PTPLAD1
ENSG00000074842.3	0.0391217	0.0146259	protein_coding	C19orf10
ENSG00000075043.13	0.0935717	0.0371599	protein_coding	KCNQ2
ENSG00000075073.10	0.610211	0.188447	protein_coding	TACR2
ENSG00000075089.5	0.278837	0.158057	protein_coding	ACTR6
ENSG00000075142.9	0.019277	0.0111806	protein_coding	SRI
ENSG00000075218.14	0.0311635	0.0168271	protein_coding	GTSE1
ENSG00000075234.12	0.0249564	0.0105187	protein_coding	TTC38
ENSG00000075239.9	0.0178449	0.0103179	protein_coding	ACAT1
ENSG00000075240.12	1.47535	0.688496	protein_coding	GRAMD4
ENSG00000075275.12	0.253723	0.0978134	protein_coding	CELSR1
ENSG00000075391.12	0.00603415	0.00316053	protein_coding	RASAL2
ENSG00000075399.8	0.0752102	0.0377832	protein_coding	VPS9D1
ENSG00000075413.13	0.0135574	0.00736971	protein_coding	MARK3
ENSG00000075429.4	0.0227426	0.00334449	protein_coding	CACNG5
ENSG00000075461.5	0.136657	0.012196	protein_coding	CACNG4
ENSG00000075568.12	0.00542472	0.00331726	protein_coding	TMEM131
ENSG00000075643.5	0.00570757	0.00334917	protein_coding	MOCOS
ENSG00000075673.7	0.0486898	0.00349448	protein_coding	ATP12A
ENSG00000075702.12	0.0144169	0.00805265	protein_coding	WDR62
ENSG00000075891.17	0.015004	0.00873765	protein_coding	PAX2
ENSG00000076043.5	0.0480003	0.0264284	protein_coding	REXO2
ENSG00000076108.7	0.0545965	0.030844	protein_coding	BAZ2A
ENSG00000076201.10	0.023689	0.0149988	protein_coding	PTPN23
ENSG00000076356.6	0.0126968	0.00801105	protein_coding	PLXNA2
ENSG00000076555.11	0.00953249	0.00625116	protein_coding	ACACB
ENSG00000076604.10	0.127183	0.0534936	protein_coding	TRAF4
ENSG00000076685.14	0.014248	0.00879606	protein_coding	NT5C2
ENSG00000076706.10	0.0449347	0.02965	protein_coding	MCAM
ENSG00000076864.15	0.0991484	0.0583466	protein_coding	RAP1GAP
ENSG00000076944.10	0.0506901	0.0321421	protein_coding	STXBP2
ENSG00000077009.9	0.281198	0.106986	protein_coding	NMRK2
ENSG00000077063.6	0.0164296	0.00675235	protein_coding	CTTNBP2
ENSG00000077080.5	0.157506	0.0518842	protein_coding	ACTL6B
ENSG00000077232.12	0.00618417	0.00377411	protein_coding	DNAJC10
ENSG00000077235.13	0.0258381	0.0101331	protein_coding	GTF3C1
ENSG00000077348.4	0.0701241	0.040998	protein_coding	EXOSC5
ENSG00000077454.11	0.021256	0.00957564	protein_coding	LRCH4
ENSG00000077463.10	0.0970249	0.0390318	protein_coding	SIRT6
ENSG00000077585.9	0.0338535	0.0170575	protein_coding	GPR137B
ENSG00000077782.15	0.00936321	0.00515336	protein_coding	FGFR1
ENSG00000077942.13	0.032944	0.0172041	protein_coding	FBLN1
ENSG00000078018.15	0.00828683	0.00498851	protein_coding	MAP2
ENSG00000078053.12	0.0162534	0.00833872	protein_coding	AMPH
ENSG00000078061.8	0.0571207	0.0194165	protein_coding	ARAF
ENSG00000078081.3	0.0189294	0.00841306	protein_coding	LAMP3
ENSG00000078246.11	0.00540929	0.00317206	protein_coding	TULP3
ENSG00000078269.9	0.0229828	0.00686103	protein_coding	SYNJ2
ENSG00000078304.15	0.110799	0.0647345	protein_coding	PPP2R5C
ENSG00000078369.13	0.0375095	0.0168659	protein_coding	GNB1
ENSG00000078549.10	0.0156672	0.00592458	protein_coding	ADCYAP1R1
ENSG00000078804.8	0.165479	0.0757164	protein_coding	TP53INP2
ENSG00000078808.12	0.0570852	0.0279618	protein_coding	SDF4
ENSG00000079102.12	0.0158335	0.0089731	protein_coding	RUNX1T1
ENSG00000079150.13	0.00842225	0.00551274	protein_coding	FKBP7
ENSG00000079277.15	0.0120185	0.00676369	protein_coding	MKNK1
ENSG00000079459.8	0.0256873	0.016551	protein_coding	FDFT1
ENSG00000079462.3	0.1055	0.0337245	protein_coding	PAFAH1B3
ENSG00000079616.8	0.039121	0.0179028	protein_coding	KIF22
ENSG00000079785.10	0.0755974	0.0444895	protein_coding	DDX1
ENSG00000079931.10	0.0088123	0.00397801	protein_coding	MOXD1
ENSG00000079974.13	0.0149031	0.00583214	protein_coding	RABL2B
ENSG00000079999.9	0.114071	0.0697846	protein_coding	KEAP1
ENSG00000080189.10	0.0291375	0.0167285	protein_coding	SLC35C2
ENSG00000080503.15	0.0117442	0.00777145	protein_coding	SMARCA2
ENSG00000080815.14	0.0153209	0.00770829	protein_coding	PSEN1
ENSG00000080824.14	0.00987434	0.00566362	protein_coding	HSP90AA1
ENSG00000080845.13	0.022227	0.0104234	protein_coding	DLGAP4
ENSG00000080854.10	0.0206825	0.00961547	protein_coding	IGSF9B
ENSG00000081052.10	0.0112497	0.0041874	protein_coding	COL4A4
ENSG00000081059.15	0.22976	0.0763432	protein_coding	TCF7
ENSG00000081087.10	0.0087557	0.00518791	protein_coding	OSTM1
ENSG00000081760.12	0.012889	0.00340401	protein_coding	AACS
ENSG00000081791.4	0.00750865	0.00334032	protein_coding	KIAA0141
ENSG00000081870.7	0.0116736	0.00568524	protein_coding	HSPB11
ENSG00000082014.12	0.317219	0.124029	protein_coding	SMARCD3
ENSG00000082212.7	0.0041627	0.00273516	protein_coding	ME2
ENSG00000082438.11	0.00875917	0.00534651	protein_coding	COBLL1
ENSG00000082512.10	0.0466174	0.0205497	protein_coding	TRAF5
ENSG00000082516.8	0.0086936	0.00482047	protein_coding	GEMIN5
ENSG00000082781.7	0.0170351	0.00463361	protein_coding	ITGB5
ENSG00000083097.10	0.0180892	0.0110501	protein_coding	DOPEY1
ENSG00000083223.13	0.00837645	0.00539905	protein_coding	ZCCHC6
ENSG00000083444.12	0.0270587	0.0142779	protein_coding	PLOD1
ENSG00000083799.13	0.0280459	0.013907	protein_coding	CYLD
ENSG00000083812.7	0.0655258	0.0271305	protein_coding	ZNF324
ENSG00000083828.11	0.0654176	0.0309669	protein_coding	ZNF586
ENSG00000084070.7	0.0178378	0.00890543	protein_coding	SMAP2
ENSG00000084072.12	0.00979961	0.00348009	protein_coding	PPIE
ENSG00000084207.11	0.119402	0.0480113	protein_coding	GSTP1
ENSG00000084623.7	0.508151	0.181515	protein_coding	EIF3I
ENSG00000084628.5	0.0465928	0.0112412	protein_coding	NKAIN1
ENSG00000084652.11	0.0519915	0.0255141	protein_coding	TXLNA
ENSG00000084693.11	0.0453882	0.0217076	protein_coding	AGBL5
ENSG00000084710.9	0.00783787	0.00402926	protein_coding	EFR3B
ENSG00000084764.6	0.105505	0.0218181	protein_coding	MAPRE3
ENSG00000085117.7	0.0108249	0.0048029	protein_coding	CD82
ENSG00000085377.9	0.00727353	0.00473887	protein_coding	PREP
ENSG00000085382.7	0.00931317	0.00501184	protein_coding	HACE1
ENSG00000085415.11	0.0216572	0.0119312	protein_coding	SEH1L
ENSG00000085491.11	0.00883364	0.00572545	protein_coding	SLC25A24
ENSG00000085644.9	0.043947	0.0256033	protein_coding	ZNF213
ENSG00000085662.9	0.0387022	0.0172467	protein_coding	AKR1B1
ENSG00000085733.11	0.0376431	0.0146326	protein_coding	CTTN
ENSG00000085831.11	0.0494768	0.0322389	protein_coding	TTC39A
ENSG00000085978.17	0.0149249	0.00908473	protein_coding	ATG16L1
ENSG00000085999.7	0.0246463	0.0152859	protein_coding	RAD54L
ENSG00000086015.16	0.0125576	0.0049407	protein_coding	MAST2
ENSG00000086061.11	0.0175208	0.00985194	protein_coding	DNAJA1
ENSG00000086062.8	0.0125855	0.00833586	protein_coding	B4GALT1
ENSG00000086232.8	0.0205476	0.0114231	protein_coding	EIF2AK1
ENSG00000086544.2	0.0312942	0.0126139	protein_coding	ITPKC
ENSG00000086666.14	0.0196819	0.0119822	protein_coding	ZFAND6
ENSG00000086758.11	0.0297619	0.0186772	protein_coding	HUWE1
ENSG00000086827.4	0.0332968	0.01789	protein_coding	ZW10
ENSG00000087008.11	0.0146116	0.00395454	protein_coding	ACOX3
ENSG00000087077.7	0.279548	0.123798	protein_coding	TRIP6
ENSG00000087088.15	0.0882388	0.0346022	protein_coding	BAX
ENSG00000087095.8	0.148053	0.0631691	protein_coding	NLK
ENSG00000087111.16	0.0223374	0.00913236	protein_coding	PIGS
ENSG00000087152.11	0.0724138	0.0415802	protein_coding	ATXN7L3
ENSG00000087157.14	0.040671	0.0142443	protein_coding	PGS1
ENSG00000087253.7	0.0095309	0.00488597	protein_coding	LPCAT2
ENSG00000087258.9	0.0257239	0.0157497	protein_coding	GNAO1
ENSG00000087269.11	0.918765	0.550533	protein_coding	NOP14
ENSG00000087299.7	0.00358446	0.00191307	protein_coding	L2HGDH
ENSG00000087302.4	0.0135934	0.00780506	protein_coding	C14orf166
ENSG00000087338.4	0.00991957	0.00647586	protein_coding	GMCL1
ENSG00000087884.10	0.00582819	0.00376552	protein_coding	AAMDC
ENSG00000087903.8	0.0336248	0.0193062	protein_coding	RFX2
ENSG00000088035.11	0.00557079	0.00266876	protein_coding	ALG6
ENSG00000088038.13	0.0541357	0.0285804	protein_coding	CNOT3
ENSG00000088256.4	0.0494079	0.0306111	protein_coding	GNA11
ENSG00000088280.14	0.0108029	0.00468513	protein_coding	ASAP3
ENSG00000088305.14	0.0139748	0.00832603	protein_coding	DNMT3B
ENSG00000088356.4	0.0442491	0.0206709	protein_coding	PDRG1
ENSG00000088367.16	0.0448179	0.0118559	protein_coding	EPB41L1
ENSG00000088543.10	0.0413781	0.0169384	protein_coding	C3orf18
ENSG00000088682.9	0.00358872	0.00223037	protein_coding	COQ9
ENSG00000088808.12	0.00763668	0.00388727	protein_coding	PPP1R13B
ENSG00000088812.13	0.00599409	0.00359678	protein_coding	ATRN
ENSG00000088826.13	0.0207308	0.010561	protein_coding	SMOX
ENSG00000088836.8	0.142733	0.0631211	protein_coding	SLC4A11
ENSG00000088854.11	0.00812461	0.0037208	protein_coding	C20orf194
ENSG00000088881.16	0.15171	0.0546156	protein_coding	EBF4
ENSG00000088888.13	0.018069	0.00758379	protein_coding	MAVS
ENSG00000088986.6	0.0442163	0.0180431	protein_coding	DYNLL1
ENSG00000088992.13	0.0578017	0.0163544	protein_coding	TESC
ENSG00000089057.10	0.0309977	0.0170944	protein_coding	SLC23A2
ENSG00000089060.7	0.0117231	0.00514495	protein_coding	SLC8B1
ENSG00000089154.6	0.00987106	0.00442413	protein_coding	GCN1L1
ENSG00000089159.11	0.0650754	0.0308381	protein_coding	PXN
ENSG00000089199.5	0.0186036	0.00477015	protein_coding	CHGB
ENSG00000089234.11	0.00870543	0.00574078	protein_coding	BRAP
ENSG00000089327.10	0.0751112	0.0369866	protein_coding	FXYD5
ENSG00000089351.10	0.0614486	0.0331865	protein_coding	GRAMD1A
ENSG00000089486.12	0.0365979	0.0235881	protein_coding	CDIP1
ENSG00000089639.6	0.035714	0.0170508	protein_coding	GMIP
ENSG00000089685.10	0.0477991	0.0250351	protein_coding	BIRC5
ENSG00000089693.6	0.0359455	0.0233953	protein_coding	MLF2
ENSG00000089723.5	0.0881986	0.0333195	protein_coding	OTUB2
ENSG00000089818.12	0.0123444	0.00715258	protein_coding	NECAP1
ENSG00000089820.11	0.0473117	0.0244532	protein_coding	ARHGAP4
ENSG00000089916.13	0.00738161	0.00472894	protein_coding	GPATCH2L
ENSG00000090013.5	0.0192395	0.0070736	protein_coding	BLVRB
ENSG00000090054.9	0.00641733	0.00390692	protein_coding	SPTLC1
ENSG00000090061.13	0.0147479	0.00937769	protein_coding	CCNK
ENSG00000090273.9	0.0149761	0.00603258	protein_coding	NUDC
ENSG00000090432.5	0.0179276	0.00803971	protein_coding	MUL1
ENSG00000090487.6	0.0360994	0.0179695	protein_coding	SPG21
ENSG00000090539.11	0.538335	0.125327	protein_coding	CHRD
ENSG00000090554.8	0.185151	0.0722089	protein_coding	FLT3LG
ENSG00000090565.11	0.0246014	0.0126046	protein_coding	RAB11FIP3
ENSG00000090581.5	0.0894938	0.0396048	protein_coding	GNPTG
ENSG00000090615.8	0.0361722	0.0165205	protein_coding	GOLGA3
ENSG00000090661.7	0.0386502	0.0118781	protein_coding	CERS4
ENSG00000090863.7	0.00585276	0.00330699	protein_coding	GLG1
ENSG00000090889.10	0.0128317	0.0073161	protein_coding	KIF4A
ENSG00000090905.13	0.0207752	0.00931074	protein_coding	TNRC6A
ENSG00000090989.13	0.0123447	0.00701043	protein_coding	EXOC1
ENSG00000091073.15	0.0895931	0.012833	protein_coding	DTX2
ENSG00000091127.9	0.0134011	0.00763793	protein_coding	PUS7
ENSG00000091129.15	0.00734905	0.00466262	protein_coding	NRCAM
ENSG00000091136.9	0.0388531	0.022467	protein_coding	LAMB1
ENSG00000091140.8	0.0536188	0.030862	protein_coding	DLD
ENSG00000091262.10	0.00826612	0.00333577	protein_coding	ABCC6
ENSG00000091409.10	0.00787485	0.0034416	protein_coding	ITGA6
ENSG00000091436.12	0.0121723	0.00661173	protein_coding	MLTK
ENSG00000091651.4	0.0212906	0.0125563	protein_coding	ORC6
ENSG00000092010.10	0.203349	0.0553562	protein_coding	PSME1
ENSG00000092439.9	0.0139091	0.00781239	protein_coding	TRPM7
ENSG00000092820.13	0.0130137	0.00788125	protein_coding	EZR
ENSG00000092871.12	0.0103602	0.00617982	protein_coding	RFFL
ENSG00000093009.5	0.04383	0.0256696	protein_coding	CDC45
ENSG00000093010.7	0.117853	0.0440565	protein_coding	COMT
ENSG00000093167.13	0.00624393	0.00332531	protein_coding	LRRFIP2
ENSG00000093217.5	0.0341277	0.0164075	protein_coding	XYLB
ENSG00000094631.14	0.0349011	0.0176959	protein_coding	HDAC6
ENSG00000095139.9	0.0413194	0.0206274	protein_coding	ARCN1
ENSG00000095319.10	0.00883849	0.00392175	protein_coding	NUP188
ENSG00000095370.15	0.114956	0.0678335	protein_coding	SH2D3C
ENSG00000095380.10	0.00729064	0.00269206	protein_coding	NANS
ENSG00000095564.9	0.011826	0.00650027	protein_coding	BTAF1
ENSG00000095587.8	0.00462268	0.00212429	protein_coding	TLL2
ENSG00000095713.9	0.0150647	0.00560053	protein_coding	CRTAC1
ENSG00000095906.12	0.0643366	0.0337091	protein_coding	NUBP2
ENSG00000096060.10	0.00850558	0.00515348	protein_coding	FKBP5
ENSG00000096063.10	0.0188929	0.0102103	protein_coding	SRPK1
ENSG00000096070.15	0.0110018	0.00460987	protein_coding	BRPF3
ENSG00000096080.7	0.044872	0.0198472	protein_coding	MRPS18A
ENSG00000096433.6	0.177102	0.0567552	protein_coding	ITPR3
ENSG00000096717.7	0.0109979	0.0070585	protein_coding	SIRT1
ENSG00000096872.11	0.0325207	0.0197095	protein_coding	IFT74
ENSG00000096968.8	0.00451746	0.00263171	protein_coding	JAK2
ENSG00000097007.13	0.0431031	0.0269259	protein_coding	ABL1
ENSG00000097021.15	0.0102849	0.00313974	protein_coding	ACOT7
ENSG00000097033.10	0.0136492	0.00839534	protein_coding	SH3GLB1
ENSG00000097096.8	0.00928778	0.00537185	protein_coding	SYDE2
ENSG00000099203.2	0.208631	0.120408	protein_coding	TMED1
ENSG00000099282.5	0.0302214	0.0129728	protein_coding	TSPAN15
ENSG00000099290.11	0.00198576	0.000653211	protein_coding	FAM21A
ENSG00000099308.6	0.188747	0.0692325	protein_coding	MAST3
ENSG00000099330.4	0.0550949	0.0314689	protein_coding	OCEL1
ENSG00000099385.7	0.0715525	0.0343897	protein_coding	BCL7C
ENSG00000099617.2	0.252749	0.150045	protein_coding	EFNA2
ENSG00000099625.8	0.522241	0.210335	protein_coding	C19orf26
ENSG00000099797.7	0.0245733	0.0142833	protein_coding	TECR
ENSG00000099804.4	0.120015	0.0535461	protein_coding	CDC34
ENSG00000099817.7	0.077318	0.0419105	protein_coding	POLR2E
ENSG00000099821.9	0.167384	0.0860288	protein_coding	POLRMT
ENSG00000099849.10	0.227324	0.0937778	protein_coding	RASSF7
ENSG00000099864.13	0.401584	0.0658284	protein_coding	PALM
ENSG00000099889.9	0.142853	0.0693339	protein_coding	ARVCF
ENSG00000099901.12	0.10721	0.051168	protein_coding	RANBP1
ENSG00000099917.13	0.0234884	0.013974	protein_coding	MED15
ENSG00000099940.7	0.00967321	0.00346702	protein_coding	SNAP29
ENSG00000099942.8	0.0187773	0.00960894	protein_coding	CRKL
ENSG00000099949.14	1.29824	0.428419	protein_coding	LZTR1
ENSG00000099953.5	0.0654756	0.0173206	protein_coding	MMP11
ENSG00000099958.10	0.210966	0.0939268	protein_coding	DERL3
ENSG00000099991.12	0.0245696	0.00719268	protein_coding	CABIN1
ENSG00000099992.11	0.0182673	0.00924794	protein_coding	TBC1D10A
ENSG00000099995.14	0.0186016	0.007472	protein_coding	SF3A1
ENSG00000099999.10	0.114263	0.0433238	protein_coding	RNF215
ENSG00000100003.13	0.0542297	0.025166	protein_coding	SEC14L2
ENSG00000100023.13	0.0586233	0.0281703	protein_coding	PPIL2
ENSG00000100027.10	0.0140616	0.00337283	protein_coding	YPEL1
ENSG00000100033.12	0.0564792	0.0271003	protein_coding	PRODH
ENSG00000100034.9	0.0732041	0.0383286	protein_coding	PPM1F
ENSG00000100036.11	0.0378958	0.0210562	protein_coding	SLC35E4
ENSG00000100038.15	0.107168	0.0356727	protein_coding	TOP3B
ENSG00000100056.7	0.0795599	0.0413186	protein_coding	DGCR14
ENSG00000100060.13	0.098176	0.045312	protein_coding	MFNG
ENSG00000100065.10	0.133899	0.0255755	protein_coding	CARD10
ENSG00000100068.7	0.0442296	0.0204329	protein_coding	LRP5L
ENSG00000100083.14	0.0773919	0.0323681	protein_coding	GGA1
ENSG00000100092.16	0.102598	0.0276375	protein_coding	SH3BP1
ENSG00000100099.16	0.00878077	0.00532325	protein_coding	HPS4
ENSG00000100109.12	0.0302383	0.0169775	protein_coding	TFIP11
ENSG00000100124.8	0.0258859	0.0138288	protein_coding	ANKRD54
ENSG00000100138.9	0.025184	0.00980449	protein_coding	NHP2L1
ENSG00000100142.10	0.0256415	0.0121645	protein_coding	POLR2F
ENSG00000100150.12	0.0074539	0.0037989	protein_coding	DEPDC5
ENSG00000100154.10	0.00699064	0.0044906	protein_coding	TTC28
ENSG00000100162.10	0.024524	0.0111433	protein_coding	CENPM
ENSG00000100167.15	0.0500799	0.020032	protein_coding	2022-09-03
ENSG00000100196.6	0.212914	0.121625	protein_coding	KDELR3
ENSG00000100206.5	0.00790909	0.00419713	protein_coding	DMC1
ENSG00000100219.12	0.0204221	0.0128725	protein_coding	XBP1
ENSG00000100220.7	0.0685977	0.0439126	protein_coding	RTCB
ENSG00000100226.11	0.0396049	0.0260442	protein_coding	GTPBP1
ENSG00000100228.8	0.112855	0.0220869	protein_coding	RAB36
ENSG00000100239.11	0.0812738	0.030478	protein_coding	PPP6R2
ENSG00000100263.9	0.0432765	0.0222614	protein_coding	RHBDD3
ENSG00000100271.12	0.0169206	0.00964891	protein_coding	TTLL1
ENSG00000100280.12	0.031588	0.00940501	protein_coding	AP1B1
ENSG00000100284.16	0.0207058	0.0109539	protein_coding	TOM1
ENSG00000100290.2	0.175881	0.0503084	protein_coding	BIK
ENSG00000100294.8	0.0577725	0.0178022	protein_coding	MCAT
ENSG00000100297.11	0.0286254	0.0138356	protein_coding	MCM5
ENSG00000100300.13	0.147467	0.0472518	protein_coding	TSPO
ENSG00000100304.12	0.0936185	0.0297521	protein_coding	TTLL12
ENSG00000100311.12	0.16907	0.067628	protein_coding	PDGFB
ENSG00000100316.11	0.0328777	0.0210862	protein_coding	RPL3
ENSG00000100319.11	0.0237196	0.0144326	protein_coding	ZMAT5
ENSG00000100324.9	0.0190459	0.00758346	protein_coding	TAB1
ENSG00000100325.10	0.0294023	0.00926173	protein_coding	ASCC2
ENSG00000100330.11	0.0150153	0.00858169	protein_coding	MTMR3
ENSG00000100344.6	0.0247621	0.0141954	protein_coding	PNPLA3
ENSG00000100345.16	0.0139191	0.00588579	protein_coding	MYH9
ENSG00000100348.5	0.0103576	0.00426276	protein_coding	TXN2
ENSG00000100350.10	0.0225673	0.00977968	protein_coding	FOXRED2
ENSG00000100359.16	0.0161419	0.00794687	protein_coding	SGSM3
ENSG00000100364.14	0.172564	0.0448694	protein_coding	KIAA0930
ENSG00000100376.7	0.0156177	0.00708508	protein_coding	FAM118A
ENSG00000100379.13	0.119984	0.0266631	protein_coding	KCTD17
ENSG00000100395.10	0.097312	0.053474	protein_coding	L3MBTL2
ENSG00000100403.10	0.0372165	0.0198523	protein_coding	ZC3H7B
ENSG00000100412.11	0.0549465	0.0328665	protein_coding	ACO2
ENSG00000100413.12	0.106054	0.0328505	protein_coding	POLR3H
ENSG00000100416.8	0.0361231	0.0177254	protein_coding	TRMU
ENSG00000100417.7	0.0183761	0.00880586	protein_coding	PMM1
ENSG00000100422.9	0.068285	0.0202858	protein_coding	CERK
ENSG00000100441.5	0.0348802	0.0211343	protein_coding	KHNYN
ENSG00000100479.8	0.00831379	0.00538873	protein_coding	POLE2
ENSG00000100503.19	0.014292	0.00838515	protein_coding	NIN
ENSG00000100568.6	0.0141753	0.00612703	protein_coding	VTI1B
ENSG00000100593.13	0.0219654	0.00880903	protein_coding	ISM2
ENSG00000100596.2	0.00721199	0.00456022	protein_coding	SPTLC2
ENSG00000100599.11	0.0147081	0.00661724	protein_coding	RIN3
ENSG00000100600.10	0.00475732	0.00219964	protein_coding	LGMN
ENSG00000100604.8	0.0883376	0.0282282	protein_coding	CHGA
ENSG00000100605.12	0.0146389	0.00513816	protein_coding	ITPK1
ENSG00000100612.9	0.0230267	0.0112815	protein_coding	DHRS7
ENSG00000100626.12	0.0188803	0.00704308	protein_coding	GALNT16
ENSG00000100647.7	0.0109979	0.00682397	protein_coding	KIAA0247
ENSG00000100678.14	0.0142861	0.00609772	protein_coding	SLC8A3
ENSG00000100722.14	0.0400274	0.0175569	protein_coding	ZC3H14
ENSG00000100726.10	0.173408	0.0756483	protein_coding	TELO2
ENSG00000100744.10	0.00721611	0.00340213	protein_coding	GSKIP
ENSG00000100814.13	0.136055	0.0739065	protein_coding	CCNB1IP1
ENSG00000100889.7	0.0312246	0.0108103	protein_coding	PCK2
ENSG00000100934.10	0.0104794	0.00581177	protein_coding	SEC23A
ENSG00000100949.10	0.0406809	0.0131564	protein_coding	RABGGTA
ENSG00000100979.10	0.097401	0.0361253	protein_coding	PLTP
ENSG00000100983.5	0.00824087	0.00468777	protein_coding	GSS
ENSG00000100991.7	0.0165664	0.0103982	protein_coding	TRPC4AP
ENSG00000100994.7	0.028747	0.0129334	protein_coding	PYGB
ENSG00000100997.14	0.0142733	0.00912594	protein_coding	ABHD12
ENSG00000101004.10	0.0214294	0.00669636	protein_coding	NINL
ENSG00000101017.9	0.0232955	0.0106468	protein_coding	CD40
ENSG00000101052.8	0.0217277	0.0133263	protein_coding	IFT52
ENSG00000101057.11	0.025823	0.0103497	protein_coding	MYBL2
ENSG00000101104.8	0.01238	0.00780575	protein_coding	PABPC1L
ENSG00000101109.7	0.00807461	0.00507579	protein_coding	STK4
ENSG00000101132.5	0.0211509	0.00984611	protein_coding	PFDN4
ENSG00000101150.13	0.0172845	0.00872381	protein_coding	TPD52L2
ENSG00000101158.8	0.0202299	0.00838355	protein_coding	NELFCD
ENSG00000101160.9	0.219274	0.0877478	protein_coding	CTSZ
ENSG00000101161.6	0.048664	0.0211737	protein_coding	PRPF6
ENSG00000101166.11	0.0876778	0.0348533	protein_coding	SLMO2
ENSG00000101181.13	0.00777065	0.00509909	protein_coding	MTG2
ENSG00000101182.10	0.0711119	0.0303842	protein_coding	PSMA7
ENSG00000101187.11	0.0257295	0.0121305	protein_coding	SLCO4A1
ENSG00000101199.8	0.111738	0.0458927	protein_coding	ARFGAP1
ENSG00000101210.6	0.256566	0.102394	protein_coding	EEF1A2
ENSG00000101220.13	0.0229574	0.00966016	protein_coding	C20orf27
ENSG00000101224.13	0.049523	0.0161113	protein_coding	CDC25B
ENSG00000101230.5	0.00686509	0.003654	protein_coding	ISM1
ENSG00000101246.15	0.199534	0.0741686	protein_coding	ARFRP1
ENSG00000101266.12	0.0173239	0.0106039	protein_coding	CSNK2A1
ENSG00000101346.7	0.00720916	0.00367128	protein_coding	POFUT1
ENSG00000101349.12	0.0493775	0.00822958	protein_coding	PAK7
ENSG00000101350.6	0.0555076	0.0219184	protein_coding	KIF3B
ENSG00000101353.10	0.00366974	0.00211118	protein_coding	MROH8
ENSG00000101363.8	0.00726375	0.00320985	protein_coding	MANBAL
ENSG00000101400.5	0.0332603	0.0148959	protein_coding	SNTA1
ENSG00000101412.9	0.0882317	0.0500064	protein_coding	E2F1
ENSG00000101417.7	0.0318355	0.0134044	protein_coding	PXMP4
ENSG00000101421.3	0.0175143	0.00974975	protein_coding	CHMP4B
ENSG00000101464.6	0.00753335	0.00455963	protein_coding	PIGU
ENSG00000101470.5	0.016398	0.0060092	protein_coding	TNNC2
ENSG00000101474.7	0.00571401	0.00267939	protein_coding	APMAP
ENSG00000101489.14	0.0931629	0.0247714	protein_coding	CELF4
ENSG00000101654.13	0.0119537	0.00652664	protein_coding	RNMT
ENSG00000101680.9	0.0203853	0.00615159	protein_coding	LAMA1
ENSG00000101849.11	0.0173845	0.0103942	protein_coding	TBL1X
ENSG00000101882.5	0.0576727	0.0288032	protein_coding	NKAP
ENSG00000101911.8	0.0170994	0.0103828	protein_coding	PRPS2
ENSG00000101945.12	0.0562626	0.0254295	protein_coding	SUV39H1
ENSG00000101955.10	0.0624876	0.0186651	protein_coding	SRPX
ENSG00000101966.8	0.0364296	0.0236405	protein_coding	XIAP
ENSG00000101972.14	0.0364541	0.0206031	protein_coding	STAG2
ENSG00000101986.8	0.0277072	0.0168914	protein_coding	ABCD1
ENSG00000101997.8	0.0704527	0.0342199	protein_coding	CCDC22
ENSG00000102034.12	0.0445073	0.0249682	protein_coding	ELF4
ENSG00000102096.9	0.0409366	0.0206084	protein_coding	PIM2
ENSG00000102100.10	0.0221804	0.0144531	protein_coding	SLC35A2
ENSG00000102119.6	0.161763	0.0878648	protein_coding	EMD
ENSG00000102125.11	0.0355683	0.0120782	protein_coding	TAZ
ENSG00000102172.11	0.0203915	0.0120106	protein_coding	SMS
ENSG00000102181.15	0.00682508	0.00445609	protein_coding	CD99L2
ENSG00000102221.9	0.0160272	0.0070673	protein_coding	PHF16
ENSG00000102225.11	0.0474329	0.0257212	protein_coding	CDK16
ENSG00000102265.7	0.0467478	0.0306458	protein_coding	TIMP1
ENSG00000102302.7	0.0412796	0.0196091	protein_coding	FGD1
ENSG00000102309.8	0.0840308	0.0230899	protein_coding	PIN4
ENSG00000102316.12	0.0539757	0.0316221	protein_coding	MAGED2
ENSG00000102531.12	0.107831	0.0542967	protein_coding	FNDC3A
ENSG00000102699.5	0.0127799	0.00780606	protein_coding	PARP4
ENSG00000102743.10	0.0250504	0.0112056	protein_coding	SLC25A15
ENSG00000102780.12	0.0104954	0.00673771	protein_coding	DGKH
ENSG00000102781.9	0.00937699	0.00576998	protein_coding	KATNAL1
ENSG00000102796.6	0.00484531	0.00294227	protein_coding	DHRS12
ENSG00000102858.8	0.0325864	0.01227	protein_coding	MGRN1
ENSG00000102871.11	0.0891394	0.0454793	protein_coding	TRADD
ENSG00000102879.11	0.273036	0.10607	protein_coding	CORO1A
ENSG00000102882.7	0.0910329	0.0455165	protein_coding	MAPK3
ENSG00000102886.10	0.224824	0.103765	protein_coding	GDPD3
ENSG00000102900.8	0.00814126	0.00429834	protein_coding	NUP93
ENSG00000102901.8	0.0334988	0.0127956	protein_coding	CENPT
ENSG00000102904.10	0.0279688	0.00934176	protein_coding	TSNAXIP1
ENSG00000102934.5	0.0297877	0.0148535	protein_coding	PLLP
ENSG00000102978.8	0.0129922	0.00606722	protein_coding	POLR2C
ENSG00000102996.4	0.149855	0.0878336	protein_coding	MMP15
ENSG00000103005.7	0.0159513	0.00710264	protein_coding	USB1
ENSG00000103042.4	0.0527602	0.0133289	protein_coding	SLC38A7
ENSG00000103043.10	0.015212	0.00506994	protein_coding	VAC14
ENSG00000103051.14	0.00880791	0.0057846	protein_coding	COG4
ENSG00000103056.7	0.773363	0.36559	protein_coding	SMPD3
ENSG00000103067.7	0.208057	0.0771559	protein_coding	ESRP2
ENSG00000103089.4	0.0166431	0.00741809	protein_coding	FA2H
ENSG00000103126.10	0.0369176	0.0157024	protein_coding	AXIN1
ENSG00000103150.4	0.0257524	0.0154998	protein_coding	MLYCD
ENSG00000103152.7	0.112176	0.0308224	protein_coding	MPG
ENSG00000103160.7	0.0301114	0.0100769	protein_coding	HSDL1
ENSG00000103174.7	0.0389266	0.0226482	protein_coding	NAGPA
ENSG00000103187.6	0.0198017	0.010504	protein_coding	COTL1
ENSG00000103194.11	0.02324	0.0123947	protein_coding	USP10
ENSG00000103196.7	0.00280574	0.00096971	protein_coding	CRISPLD2
ENSG00000103199.9	0.0288234	0.0111507	protein_coding	ZNF500
ENSG00000103222.14	0.07035	0.031817	protein_coding	ABCC1
ENSG00000103226.13	0.00404837	0.00168446	protein_coding	NOMO3
ENSG00000103245.9	0.0835188	0.036304	protein_coding	NARFL
ENSG00000103248.13	0.0177656	0.00854978	protein_coding	MTHFSD
ENSG00000103257.4	0.0348578	0.0158733	protein_coding	SLC7A5
ENSG00000103264.11	0.0175357	0.00835048	protein_coding	FBXO31
ENSG00000103275.14	0.164806	0.0881448	protein_coding	UBE2I
ENSG00000103326.6	1.03301	0.624064	protein_coding	CAPN15
ENSG00000103351.8	0.0267489	0.0168773	protein_coding	CLUAP1
ENSG00000103415.7	0.0246315	0.0110122	protein_coding	HMOX2
ENSG00000103423.9	0.0153972	0.00738641	protein_coding	DNAJA3
ENSG00000103502.9	0.13797	0.0515587	protein_coding	CDIPT
ENSG00000103507.9	0.288697	0.137475	protein_coding	BCKDK
ENSG00000103510.15	0.0135353	0.00833421	protein_coding	KAT8
ENSG00000103512.10	0.01188	0.00395999	protein_coding	NOMO1
ENSG00000103647.8	0.045855	0.0215122	protein_coding	CORO2B
ENSG00000103653.12	0.158378	0.102383	protein_coding	CSK
ENSG00000103723.8	0.0165337	0.00793968	protein_coding	AP3B2
ENSG00000103811.11	0.076459	0.0256349	protein_coding	CTSH
ENSG00000103855.13	0.358586	0.136915	protein_coding	CD276
ENSG00000103876.7	0.0253367	0.00983132	protein_coding	FAH
ENSG00000103888.11	0.0104256	0.00534647	protein_coding	KIAA1199
ENSG00000103942.8	0.0169132	0.00882986	protein_coding	HOMER2
ENSG00000104047.10	0.00801558	0.00525358	protein_coding	DTWD1
ENSG00000104059.4	0.0671349	0.0226863	protein_coding	FAM189A1
ENSG00000104081.9	0.0629903	0.0307025	protein_coding	BMF
ENSG00000104131.8	0.0221092	0.0138886	protein_coding	EIF3J
ENSG00000104133.10	0.0178117	0.0106949	protein_coding	SPG11
ENSG00000104142.6	0.0448472	0.0282705	protein_coding	VPS18
ENSG00000104147.4	0.00944817	0.00597927	protein_coding	OIP5
ENSG00000104154.5	0.0110033	0.00662987	protein_coding	SLC30A4
ENSG00000104213.8	0.0638302	0.0247085	protein_coding	PDGFRL
ENSG00000104324.11	0.0166117	0.0053222	protein_coding	CPQ
ENSG00000104381.8	0.021416	0.0113215	protein_coding	GDAP1
ENSG00000104419.10	0.00607738	0.00399159	protein_coding	NDRG1
ENSG00000104442.5	0.0150307	0.00927991	protein_coding	ARMC1
ENSG00000104447.7	0.938474	0.381427	protein_coding	TRPS1
ENSG00000104450.8	0.0459554	0.0166692	protein_coding	SPAG1
ENSG00000104522.11	0.114342	0.0472478	protein_coding	TSTA3
ENSG00000104524.9	0.0778751	0.0356398	protein_coding	PYCRL
ENSG00000104529.13	0.0654042	0.0256271	protein_coding	EEF1D
ENSG00000104549.7	0.00994699	0.00493994	protein_coding	SQLE
ENSG00000104613.7	0.10406	0.0409597	protein_coding	INTS10
ENSG00000104635.9	0.0212262	0.00772179	protein_coding	SLC39A14
ENSG00000104679.6	0.0299126	0.0167578	protein_coding	R3HCC1
ENSG00000104687.8	0.0157297	0.0101378	protein_coding	GSR
ENSG00000104723.16	0.00580937	0.00322944	protein_coding	TUSC3
ENSG00000104731.9	0.0193177	0.0105154	protein_coding	KLHDC4
ENSG00000104808.3	0.0269104	0.0168886	protein_coding	DHDH
ENSG00000104812.10	0.0665231	0.0343088	protein_coding	GYS1
ENSG00000104833.6	0.0293569	0.0131508	protein_coding	TUBB4A
ENSG00000104852.10	0.0387045	0.0175136	protein_coding	SNRNP70
ENSG00000104853.11	0.0408141	0.0180937	protein_coding	CLPTM1
ENSG00000104856.9	0.0752474	0.030783	protein_coding	RELB
ENSG00000104859.10	0.0449521	0.0189488	protein_coding	CLASRP
ENSG00000104870.8	0.0844973	0.0301776	protein_coding	FCGRT
ENSG00000104872.6	0.0710901	0.0459905	protein_coding	PIH1D1
ENSG00000104880.13	0.0325308	0.0112743	protein_coding	ARHGEF18
ENSG00000104883.3	0.0622886	0.020714	protein_coding	PEX11G
ENSG00000104884.10	0.246195	0.0885025	protein_coding	ERCC2
ENSG00000104888.5	0.0958871	0.0269683	protein_coding	SLC17A7
ENSG00000104889.4	0.017797	0.00725288	protein_coding	RNASEH2A
ENSG00000104892.12	0.29032	0.13042	protein_coding	KLC3
ENSG00000104901.2	0.0286733	0.0126726	protein_coding	DKKL1
ENSG00000104953.14	0.0425987	0.0145223	protein_coding	TLE6
ENSG00000104960.11	0.283415	0.144775	protein_coding	PTOV1
ENSG00000104969.5	0.1117	0.0495796	protein_coding	SGTA
ENSG00000104979.4	0.0505404	0.0230813	protein_coding	C19orf53
ENSG00000104998.2	0.0454085	0.0225151	protein_coding	IL27RA
ENSG00000105011.4	0.0233049	0.0106343	protein_coding	ASF1B
ENSG00000105048.12	0.0881277	0.0543767	protein_coding	TNNT1
ENSG00000105053.6	0.0641055	0.0269559	protein_coding	VRK3
ENSG00000105063.14	0.0396791	0.0181218	protein_coding	PPP6R1
ENSG00000105072.4	0.0966517	0.0389891	protein_coding	C19orf44
ENSG00000105088.4	0.240102	0.146021	protein_coding	OLFM2
ENSG00000105135.11	0.0940252	0.0581472	protein_coding	ILVBL
ENSG00000105173.9	0.0363296	0.0230508	protein_coding	CCNE1
ENSG00000105185.7	0.0589765	0.0373997	protein_coding	PDCD5
ENSG00000105186.10	0.0129111	0.00596535	protein_coding	ANKRD27
ENSG00000105193.4	0.0179737	0.00869026	protein_coding	RPS16
ENSG00000105197.6	0.0192087	0.00780665	protein_coding	TIMM50
ENSG00000105220.10	0.222833	0.067926	protein_coding	GPI
ENSG00000105221.12	0.0322971	0.0166863	protein_coding	AKT2
ENSG00000105223.14	0.0186519	0.0085728	protein_coding	PLD3
ENSG00000105245.5	0.0293648	0.012538	protein_coding	NUMBL
ENSG00000105255.6	0.0940558	0.0533971	protein_coding	FSD1
ENSG00000105287.8	0.227198	0.110515	protein_coding	PRKD2
ENSG00000105289.10	0.0707155	0.0448011	protein_coding	TJP3
ENSG00000105290.7	0.503915	0.136295	protein_coding	APLP1
ENSG00000105298.9	0.0397726	0.0192081	protein_coding	CACTIN
ENSG00000105325.9	0.121731	0.0387327	protein_coding	FZR1
ENSG00000105355.4	0.0326358	0.0166699	protein_coding	PLIN3
ENSG00000105357.11	0.0213099	0.00777949	protein_coding	MYH14
ENSG00000105364.9	0.0629551	0.0292097	protein_coding	MRPL4
ENSG00000105373.14	0.0850802	0.0461624	protein_coding	GLTSCR2
ENSG00000105397.9	0.63414	0.277902	protein_coding	TYK2
ENSG00000105402.3	0.0587266	0.0138411	protein_coding	NAPA
ENSG00000105409.11	0.0116699	0.00264965	protein_coding	ATP1A3
ENSG00000105419.13	0.137336	0.0191601	protein_coding	MEIS3
ENSG00000105426.10	0.0309662	0.0142921	protein_coding	PTPRS
ENSG00000105429.8	0.0863371	0.052759	protein_coding	MEGF8
ENSG00000105438.4	0.0803507	0.0532938	protein_coding	KDELR1
ENSG00000105483.12	0.149385	0.0393118	protein_coding	CARD8
ENSG00000105486.9	0.0171235	0.00736585	protein_coding	LIG1
ENSG00000105514.3	0.0545361	0.0246243	protein_coding	RAB3D
ENSG00000105516.6	0.126741	0.0692827	protein_coding	DBP
ENSG00000105520.6	0.124592	0.0325278	protein_coding	DKFZP761J1410
ENSG00000105552.10	0.0464238	0.014967	protein_coding	BCAT2
ENSG00000105556.6	0.048102	0.0205281	protein_coding	MIER2
ENSG00000105640.8	0.0705694	0.0330254	protein_coding	RPL18A
ENSG00000105642.11	0.159127	0.0320928	protein_coding	KCNN1
ENSG00000105650.17	0.137904	0.0391774	protein_coding	PDE4C
ENSG00000105656.8	0.0171202	0.0074528	protein_coding	ELL
ENSG00000105669.8	0.0754404	0.0417354	protein_coding	COPE
ENSG00000105671.7	0.592363	0.234253	protein_coding	DDX49
ENSG00000105675.4	0.182135	0.0269829	protein_coding	ATP4A
ENSG00000105696.4	0.107329	0.0223991	protein_coding	TMEM59L
ENSG00000105699.12	0.0874996	0.0339203	protein_coding	LSR
ENSG00000105700.6	0.057109	0.0197821	protein_coding	KXD1
ENSG00000105701.11	0.142251	0.0915637	protein_coding	FKBP8
ENSG00000105705.11	0.0335011	0.0206293	protein_coding	SUGP1
ENSG00000105717.9	0.0142306	0.00639913	protein_coding	PBX4
ENSG00000105726.12	0.0500177	0.0266625	protein_coding	ATP13A1
ENSG00000105738.6	0.00942532	0.0048192	protein_coding	SIPA1L3
ENSG00000105755.3	0.017602	0.00748334	protein_coding	ETHE1
ENSG00000105778.13	0.0114442	0.0057801	protein_coding	AVL9
ENSG00000105808.13	0.0388641	0.0188769	protein_coding	RASA4
ENSG00000105825.7	0.0585893	0.0384492	protein_coding	TFPI2
ENSG00000105854.8	0.00444661	0.00206919	protein_coding	PON2
ENSG00000105856.9	0.0264231	0.0140912	protein_coding	HBP1
ENSG00000105875.9	0.00853111	0.00455315	protein_coding	WDR91
ENSG00000105928.9	0.0408781	0.0122634	protein_coding	DFNA5
ENSG00000105953.10	0.0102469	0.00631925	protein_coding	OGDH
ENSG00000105974.7	0.0679795	0.0426221	protein_coding	CAV1
ENSG00000105982.12	0.018191	0.0106417	protein_coding	RNF32
ENSG00000106003.8	0.0553558	0.0224787	protein_coding	LFNG
ENSG00000106009.11	0.0903087	0.0441538	protein_coding	BRAT1
ENSG00000106012.13	0.0672832	0.0236988	protein_coding	IQCE
ENSG00000106049.4	0.00876446	0.00518959	protein_coding	HIBADH
ENSG00000106070.13	0.0261761	0.0167432	protein_coding	GRB10
ENSG00000106077.14	0.0831369	0.0437256	protein_coding	ABHD11
ENSG00000106078.13	0.0366392	0.00741279	protein_coding	COBL
ENSG00000106089.7	0.624237	0.232475	protein_coding	STX1A
ENSG00000106100.6	0.0103109	0.0064627	protein_coding	NOD1
ENSG00000106105.9	0.0291902	0.0168958	protein_coding	GARS
ENSG00000106113.14	0.100891	0.0164721	protein_coding	CRHR2
ENSG00000106236.3	0.0207898	0.0130462	protein_coding	NPTX2
ENSG00000106244.8	0.0363563	0.0208931	protein_coding	PDAP1
ENSG00000106245.5	0.0383278	0.0131997	protein_coding	BUD31
ENSG00000106266.4	0.0318887	0.0132525	protein_coding	SNX8
ENSG00000106268.11	0.0386631	0.0110964	protein_coding	NUDT1
ENSG00000106327.8	0.323061	0.138455	protein_coding	TFR2
ENSG00000106348.12	0.103834	0.0431021	protein_coding	IMPDH1
ENSG00000106397.7	0.158454	0.0305788	protein_coding	PLOD3
ENSG00000106400.7	0.0896729	0.0196604	protein_coding	ZNHIT1
ENSG00000106479.6	0.0323303	0.0139155	protein_coding	ZNF862
ENSG00000106605.6	0.0139148	0.00597487	protein_coding	BLVRA
ENSG00000106617.9	0.0136357	0.00870394	protein_coding	PRKAG2
ENSG00000106628.6	0.0196575	0.00498001	protein_coding	POLD2
ENSG00000106635.3	0.0118743	0.00541307	protein_coding	BCL7B
ENSG00000106638.11	0.0343233	0.0168582	protein_coding	TBL2
ENSG00000106665.11	0.0239528	0.0102265	protein_coding	CLIP2
ENSG00000106682.10	0.036258	0.0214204	protein_coding	EIF4H
ENSG00000106688.7	0.0136877	0.00511886	protein_coding	SLC1A1
ENSG00000106689.6	0.0326375	0.0142311	protein_coding	LHX2
ENSG00000106723.12	0.0243585	0.0120618	protein_coding	SPIN1
ENSG00000106780.7	0.00398007	0.00238481	protein_coding	MEGF9
ENSG00000106852.11	0.42847	0.173119	protein_coding	LHX6
ENSG00000106976.14	0.0728273	0.0393317	protein_coding	DNM1
ENSG00000106991.9	0.433849	0.173727	protein_coding	ENG
ENSG00000106992.13	0.0499861	0.0168861	protein_coding	AK1
ENSG00000107021.11	0.0254392	0.00927222	protein_coding	TBC1D13
ENSG00000107036.7	0.0052985	0.00343113	protein_coding	KIAA1432
ENSG00000107105.10	0.00733434	0.00402555	protein_coding	ELAVL2
ENSG00000107175.6	0.0466729	0.0253472	protein_coding	CREB3
ENSG00000107185.8	0.0342532	0.013833	protein_coding	RGP1
ENSG00000107223.8	0.0352385	0.0188759	protein_coding	EDF1
ENSG00000107281.5	0.235191	0.139843	protein_coding	NPDC1
ENSG00000107282.5	0.0151334	0.00407122	protein_coding	APBA1
ENSG00000107290.9	0.0088772	0.00443537	protein_coding	SETX
ENSG00000107521.14	0.102197	0.0377483	protein_coding	HPS1
ENSG00000107551.16	0.0883266	0.0398954	protein_coding	RASSF4
ENSG00000107566.9	0.00990236	0.00467168	protein_coding	ERLIN1
ENSG00000107581.8	0.0196607	0.0120649	protein_coding	EIF3A
ENSG00000107643.11	0.00981807	0.00634089	protein_coding	MAPK8
ENSG00000107672.10	0.0321506	0.0129644	protein_coding	NSMCE4A
ENSG00000107731.8	0.0168122	0.00694015	protein_coding	UNC5B
ENSG00000107736.15	0.0141571	0.00812964	protein_coding	CDH23
ENSG00000107738.15	0.0172689	0.00428745	protein_coding	C10orf54
ENSG00000107758.11	0.0450634	0.0213315	protein_coding	PPP3CB
ENSG00000107815.3	0.050735	0.0131149	protein_coding	C10orf2
ENSG00000107831.8	0.143815	0.0622275	protein_coding	FGF8
ENSG00000107854.5	0.0170824	0.0109018	protein_coding	TNKS2
ENSG00000107874.6	0.0598504	0.0282116	protein_coding	CUEDC2
ENSG00000107897.14	0.024656	0.0111598	protein_coding	ACBD5
ENSG00000107902.9	0.0603312	0.020433	protein_coding	LHPP
ENSG00000107937.14	0.0227693	0.0130706	protein_coding	GTPBP4
ENSG00000107954.6	0.0371487	0.0146962	protein_coding	NEURL
ENSG00000107959.11	0.00820297	0.00455747	protein_coding	PITRM1
ENSG00000107960.6	0.00479943	0.00205144	protein_coding	OBFC1
ENSG00000108039.13	0.00641714	0.00347595	protein_coding	XPNPEP1
ENSG00000108064.6	0.0163285	0.0107093	protein_coding	TFAM
ENSG00000108106.9	0.0347453	0.0108425	protein_coding	UBE2S
ENSG00000108219.10	0.0253437	0.0113876	protein_coding	TSPAN14
ENSG00000108262.11	0.181745	0.0452609	protein_coding	GIT1
ENSG00000108270.6	0.0106927	0.00605883	protein_coding	AATF
ENSG00000108278.7	0.051595	0.0250904	protein_coding	ZNHIT3
ENSG00000108306.7	0.00611538	0.00304372	protein_coding	FBXL20
ENSG00000108309.8	0.961465	0.1588	protein_coding	RUNDC3A
ENSG00000108344.10	0.0165378	0.00765844	protein_coding	PSMD3
ENSG00000108352.7	0.392996	0.125652	protein_coding	RAPGEFL1
ENSG00000108370.11	0.0295403	0.00757444	protein_coding	RGS9
ENSG00000108375.8	0.0489084	0.028589	protein_coding	RNF43
ENSG00000108387.10	0.0859429	0.0297087	protein_coding	2022-09-04
ENSG00000108395.9	0.00638287	0.00362361	protein_coding	TRIM37
ENSG00000108433.11	0.00882568	0.00410781	protein_coding	GOSR2
ENSG00000108439.5	0.024414	0.0105233	protein_coding	PNPO
ENSG00000108468.10	0.0370675	0.0216924	protein_coding	CBX1
ENSG00000108479.7	0.438818	0.149597	protein_coding	GALK1
ENSG00000108557.13	0.108016	0.0564655	protein_coding	RAI1
ENSG00000108561.4	0.0481844	0.0291416	protein_coding	C1QBP
ENSG00000108590.6	0.0270987	0.0153181	protein_coding	MED31
ENSG00000108599.10	0.0106041	0.00577255	protein_coding	AKAP10
ENSG00000108602.13	0.060418	0.0197732	protein_coding	ALDH3A1
ENSG00000108639.3	0.47252	0.201063	protein_coding	SYNGR2
ENSG00000108641.10	0.0485711	0.0178089	protein_coding	B9D1
ENSG00000108666.5	0.0497272	0.0265633	protein_coding	C17orf75
ENSG00000108671.5	0.0327582	0.0173066	protein_coding	PSMD11
ENSG00000108771.8	0.0247378	0.00674668	protein_coding	DHX58
ENSG00000108788.7	0.0982494	0.0403093	protein_coding	MLX
ENSG00000108799.8	0.0157702	0.00907012	protein_coding	EZH1
ENSG00000108828.11	0.0996691	0.0502299	protein_coding	VAT1
ENSG00000108829.9	0.035233	0.0171719	protein_coding	LRRC59
ENSG00000108861.4	0.0508868	0.0335632	protein_coding	DUSP3
ENSG00000108960.3	0.020346	0.0120001	protein_coding	MMD
ENSG00000109062.5	0.0210713	0.00744053	protein_coding	SLC9A3R1
ENSG00000109065.7	0.0354076	0.00841606	protein_coding	NAT9
ENSG00000109066.9	0.015105	0.00414934	protein_coding	TMEM104
ENSG00000109079.5	0.0778112	0.0217871	protein_coding	TNFAIP1
ENSG00000109099.9	0.0579826	0.027402	protein_coding	PMP22
ENSG00000109113.13	0.141473	0.0773363	protein_coding	RAB34
ENSG00000109118.9	0.0338214	0.018458	protein_coding	PHF12
ENSG00000109184.10	0.0438819	0.0251226	protein_coding	DCUN1D4
ENSG00000109255.7	0.0135104	0.00550426	protein_coding	NMU
ENSG00000109270.8	0.0970133	0.0455668	protein_coding	LAMTOR3
ENSG00000109458.4	0.00944856	0.00552436	protein_coding	GAB1
ENSG00000109501.9	0.0326719	0.00847937	protein_coding	WFS1
ENSG00000109576.9	0.0163451	0.00952764	protein_coding	AADAT
ENSG00000109586.7	0.0249191	0.0151287	protein_coding	GALNT7
ENSG00000109606.8	1.04082	0.33117	protein_coding	DHX15
ENSG00000109670.9	0.0835689	0.0474823	protein_coding	FBXW7
ENSG00000109685.13	0.590671	0.288773	protein_coding	WHSC1
ENSG00000109738.6	0.0302397	0.0195152	protein_coding	GLRB
ENSG00000109790.12	0.008774	0.00463267	protein_coding	KLHL5
ENSG00000109794.9	0.0142029	0.00611817	protein_coding	FAM149A
ENSG00000109854.9	0.0766698	0.0219842	protein_coding	HTATIP2
ENSG00000109881.12	0.0114283	0.00573019	protein_coding	CCDC34
ENSG00000109906.9	0.0379725	0.0132682	protein_coding	ZBTB16
ENSG00000109919.5	0.0251469	0.00934799	protein_coding	MTCH2
ENSG00000110013.8	0.00892166	0.00434556	protein_coding	SIAE
ENSG00000110046.8	0.0441707	0.0140647	protein_coding	ATG2A
ENSG00000110047.13	0.00571245	0.00246541	protein_coding	EHD1
ENSG00000110057.3	0.163099	0.0964766	protein_coding	UNC93B1
ENSG00000110063.4	0.0138435	0.00809023	protein_coding	DCPS
ENSG00000110074.6	0.0124844	0.00504885	protein_coding	FOXRED1
ENSG00000110080.14	0.0168007	0.00527843	protein_coding	ST3GAL4
ENSG00000110090.8	0.0517119	0.0294523	protein_coding	CPT1A
ENSG00000110092.3	0.185184	0.0986812	protein_coding	CCND1
ENSG00000110104.7	0.0443839	0.0246623	protein_coding	CCDC86
ENSG00000110171.14	0.0145407	0.00878475	protein_coding	TRIM3
ENSG00000110274.10	0.00912238	0.00405528	protein_coding	CEP164
ENSG00000110324.5	0.00398222	0.00175505	protein_coding	IL10RA
ENSG00000110328.5	0.00387078	0.00209535	protein_coding	GALNT18
ENSG00000110497.10	0.02138	0.0128418	protein_coding	AMBRA1
ENSG00000110514.14	0.0114997	0.0061289	protein_coding	MADD
ENSG00000110583.8	0.0456006	0.018711	protein_coding	NAA40
ENSG00000110619.12	0.0283268	0.0101967	protein_coding	CARS
ENSG00000110628.9	0.105138	0.0435407	protein_coding	SLC22A18
ENSG00000110711.5	0.0504317	0.0315354	protein_coding	AIP
ENSG00000110713.11	0.0148846	0.00573042	protein_coding	NUP98
ENSG00000110717.6	0.0579616	0.0360416	protein_coding	NDUFS8
ENSG00000110719.5	0.0433759	0.0284296	protein_coding	TCIRG1
ENSG00000110721.7	0.00752334	0.00371479	protein_coding	CHKA
ENSG00000110786.13	0.0271767	0.0111904	protein_coding	PTPN5
ENSG00000110900.10	0.0432205	0.0246974	protein_coding	TSPAN11
ENSG00000110931.14	0.0247613	0.0105523	protein_coding	CAMKK2
ENSG00000110987.4	0.0700308	0.0370526	protein_coding	BCL7A
ENSG00000111110.7	0.00816924	0.00539738	protein_coding	PPM1H
ENSG00000111199.6	0.0516862	0.019513	protein_coding	TRPV4
ENSG00000111224.9	0.0252227	0.0126021	protein_coding	PARP11
ENSG00000111229.11	0.0383436	0.0234944	protein_coding	ARPC3
ENSG00000111252.6	0.0698684	0.0175522	protein_coding	SH2B3
ENSG00000111261.9	0.0395483	0.0211379	protein_coding	MANSC1
ENSG00000111275.8	0.0146729	0.00570873	protein_coding	ALDH2
ENSG00000111276.6	0.0991536	0.0633863	protein_coding	CDKN1B
ENSG00000111300.5	0.02256	0.0142932	protein_coding	NAA25
ENSG00000111319.8	0.0183356	0.0101328	protein_coding	SCNN1A
ENSG00000111331.8	0.0700804	0.0233601	protein_coding	OAS3
ENSG00000111358.9	0.011423	0.00569293	protein_coding	GTF2H3
ENSG00000111364.11	0.019243	0.0108982	protein_coding	DDX55
ENSG00000111432.4	0.87823	0.117097	protein_coding	FZD10
ENSG00000111445.9	0.0289425	0.0142123	protein_coding	RFC5
ENSG00000111450.9	0.0365608	0.0218082	protein_coding	STX2
ENSG00000111490.8	0.0200855	0.00822811	protein_coding	TBC1D30
ENSG00000111602.7	0.0103652	0.00574834	protein_coding	TIMELESS
ENSG00000111652.5	0.0302485	0.0169931	protein_coding	COPS7A
ENSG00000111653.15	0.0781224	0.0460672	protein_coding	ING4
ENSG00000111667.9	0.0252564	0.0151091	protein_coding	USP5
ENSG00000111674.4	0.0828814	0.0357925	protein_coding	ENO2
ENSG00000111679.12	0.127599	0.0409576	protein_coding	PTPN6
ENSG00000111684.6	0.0179112	0.00958862	protein_coding	LPCAT3
ENSG00000111696.7	0.00623485	0.00322184	protein_coding	NT5DC3
ENSG00000111725.6	0.0590342	0.0243071	protein_coding	PRKAB1
ENSG00000111727.7	0.017154	0.00918332	protein_coding	HCFC2
ENSG00000111737.7	0.0265774	0.0102562	protein_coding	RAB35
ENSG00000111752.6	0.0409578	0.024525	protein_coding	PHC1
ENSG00000111802.9	0.0212713	0.012304	protein_coding	TDP2
ENSG00000111817.12	0.0121852	0.00717578	protein_coding	DSE
ENSG00000111837.7	0.0178345	0.0109751	protein_coding	MAK
ENSG00000111843.9	0.0227396	0.0109637	protein_coding	TMEM14C
ENSG00000111877.13	0.0232924	0.0139587	protein_coding	MCM9
ENSG00000111885.5	0.00498931	0.00275742	protein_coding	MAN1A1
ENSG00000111907.16	0.0147923	0.00972064	protein_coding	TPD52L1
ENSG00000111912.14	0.00569474	0.00324525	protein_coding	NCOA7
ENSG00000112033.9	0.0103221	0.00387943	protein_coding	PPARD
ENSG00000112039.3	0.0319289	0.0113927	protein_coding	FANCE
ENSG00000112079.8	0.0172504	0.00596252	protein_coding	STK38
ENSG00000112096.12	0.0134771	0.00841741	protein_coding	SOD2
ENSG00000112130.12	0.0278304	0.0168058	protein_coding	RNF8
ENSG00000112146.12	0.142738	0.0321129	protein_coding	FBXO9
ENSG00000112149.5	0.0169519	0.00639851	protein_coding	CD83
ENSG00000112208.10	0.04379	0.0278804	protein_coding	BAG2
ENSG00000112245.6	0.0374347	0.0243036	protein_coding	PTP4A1
ENSG00000112294.8	0.0171546	0.0111652	protein_coding	ALDH5A1
ENSG00000112319.13	0.0163598	0.00719308	protein_coding	EYA4
ENSG00000112357.8	0.0316379	0.0188773	protein_coding	PEX7
ENSG00000112378.11	0.0256937	0.0135444	protein_coding	PERP
ENSG00000112394.12	0.00261175	0.00163769	protein_coding	SLC16A10
ENSG00000112414.10	0.0122329	0.00546511	protein_coding	GPR126
ENSG00000112511.13	0.160906	0.0735257	protein_coding	PHF1
ENSG00000112561.13	0.0237842	0.0118319	protein_coding	TFEB
ENSG00000112562.14	0.0807877	0.0156572	protein_coding	SMOC2
ENSG00000112576.8	0.0887639	0.039278	protein_coding	CCND3
ENSG00000112578.5	0.0307171	0.0128982	protein_coding	BYSL
ENSG00000112584.9	0.0109551	0.00509413	protein_coding	FAM120B
ENSG00000112640.10	0.0306284	0.0135047	protein_coding	PPP2R5D
ENSG00000112655.11	0.0414343	0.0198032	protein_coding	PTK7
ENSG00000112667.8	0.0565074	0.0354437	protein_coding	DNPH1
ENSG00000112685.9	0.0119523	0.00792872	protein_coding	EXOC2
ENSG00000112699.6	0.00720551	0.00415958	protein_coding	GMDS
ENSG00000112759.12	0.0248584	0.0114835	protein_coding	SLC29A1
ENSG00000112787.8	0.281401	0.118963	protein_coding	FBRSL1
ENSG00000112796.5	0.0165235	0.00782691	protein_coding	ENPP5
ENSG00000112877.6	0.0519971	0.0171108	protein_coding	CEP72
ENSG00000112893.5	0.0106506	0.0062333	protein_coding	MAN2A1
ENSG00000113070.6	0.0131192	0.00820932	protein_coding	HBEGF
ENSG00000113119.8	0.0444942	0.0253222	protein_coding	TMCO6
ENSG00000113196.2	0.197604	0.118329	protein_coding	HAND1
ENSG00000113269.9	0.0148085	0.00795635	protein_coding	RNF130
ENSG00000113282.9	0.022424	0.0134126	protein_coding	CLINT1
ENSG00000113312.6	0.328135	0.054287	protein_coding	TTC1
ENSG00000113504.15	0.0556925	0.020936	protein_coding	SLC12A7
ENSG00000113532.8	0.0231347	0.015323	protein_coding	ST8SIA4
ENSG00000113580.10	0.0143095	0.00888779	protein_coding	NR3C1
ENSG00000113615.8	0.00952003	0.00618889	protein_coding	SEC24A
ENSG00000113645.9	0.0227671	0.0106985	protein_coding	WWC1
ENSG00000113657.8	0.122965	0.0268986	protein_coding	DPYSL3
ENSG00000113712.12	0.0189105	0.00914627	protein_coding	CSNK1A1
ENSG00000113719.11	0.0254765	0.0109028	protein_coding	ERGIC1
ENSG00000113732.4	0.0174345	0.0102773	protein_coding	ATP6V0E1
ENSG00000113758.9	0.202222	0.105794	protein_coding	DBN1
ENSG00000113763.6	0.0462115	0.0187734	protein_coding	UNC5A
ENSG00000113790.6	0.0114416	0.00591174	protein_coding	EHHADH
ENSG00000113946.3	0.00414891	0.00267457	protein_coding	CLDN16
ENSG00000114019.10	0.0751938	0.0453551	protein_coding	AMOTL2
ENSG00000114127.6	0.00800568	0.0051644	protein_coding	XRN1
ENSG00000114268.7	0.0232907	0.0100287	protein_coding	PFKFB4
ENSG00000114302.11	0.0111343	0.00576235	protein_coding	PRKAR2A
ENSG00000114331.8	0.00430941	0.0027854	protein_coding	ACAP2
ENSG00000114383.5	0.0316808	0.0162671	protein_coding	TUSC2
ENSG00000114395.6	0.130195	0.0829791	protein_coding	CYB561D2
ENSG00000114416.13	0.0969155	0.0491695	protein_coding	FXR1
ENSG00000114439.14	0.0226882	0.0139639	protein_coding	BBX
ENSG00000114450.5	0.0106281	0.00590453	protein_coding	GNB4
ENSG00000114503.6	0.0318023	0.0124674	protein_coding	NCBP2
ENSG00000114544.11	0.0100348	0.00497166	protein_coding	SLC41A3
ENSG00000114650.14	0.0410768	0.0152944	protein_coding	SCAP
ENSG00000114656.6	0.0264532	0.00487616	protein_coding	KIAA1257
ENSG00000114698.10	0.0753202	0.0175471	protein_coding	PLSCR4
ENSG00000114735.5	0.0301528	0.0128269	protein_coding	HEMK1
ENSG00000114737.11	0.0293741	0.0128794	protein_coding	CISH
ENSG00000114738.6	0.0302532	0.0124561	protein_coding	MAPKAPK3
ENSG00000114744.4	0.0276955	0.0157138	protein_coding	COMMD2
ENSG00000114745.9	0.0501469	0.0309731	protein_coding	GORASP1
ENSG00000114767.6	0.0163262	0.00495617	protein_coding	RRP9
ENSG00000114812.8	0.0257381	0.00931475	protein_coding	VIPR1
ENSG00000114923.12	0.120061	0.0286909	protein_coding	SLC4A3
ENSG00000114978.13	0.034116	0.0167534	protein_coding	MOB1A
ENSG00000114993.11	0.0494299	0.0245589	protein_coding	RTKN
ENSG00000115041.8	0.0331195	0.0106456	protein_coding	KCNIP3
ENSG00000115042.5	0.011137	0.00401064	protein_coding	FAHD2A
ENSG00000115107.15	0.023169	0.00824288	protein_coding	STEAP3
ENSG00000115112.7	0.0101658	0.00404024	protein_coding	TFCP2L1
ENSG00000115145.5	0.00779639	0.00397528	protein_coding	STAM2
ENSG00000115159.11	0.00445202	0.00219567	protein_coding	GPD2
ENSG00000115216.9	0.0333947	0.0193256	protein_coding	NRBP1
ENSG00000115232.9	0.137171	0.0816223	protein_coding	ITGA4
ENSG00000115257.11	0.129184	0.0560797	protein_coding	PCSK4
ENSG00000115275.7	0.140976	0.0701716	protein_coding	MOGS
ENSG00000115290.5	0.0350782	0.00999251	protein_coding	GRB14
ENSG00000115361.3	0.026136	0.0114999	protein_coding	ACADL
ENSG00000115363.9	0.0142675	0.00783632	protein_coding	EVA1A
ENSG00000115414.14	0.0192804	0.00972229	protein_coding	FN1
ENSG00000115415.14	0.00467038	0.00272155	protein_coding	STAT1
ENSG00000115425.9	0.0121871	0.00731228	protein_coding	PECR
ENSG00000115457.5	0.0382629	0.0167554	protein_coding	IGFBP2
ENSG00000115459.13	0.0206065	0.0132022	protein_coding	ELMOD3
ENSG00000115461.4	0.147911	0.0806787	protein_coding	IGFBP5
ENSG00000115525.12	0.02989	0.0113475	protein_coding	ST3GAL5
ENSG00000115526.6	0.0171642	0.00796976	protein_coding	CHST10
ENSG00000115641.14	0.0231343	0.0112377	protein_coding	FHL2
ENSG00000115652.10	0.012711	0.00673905	protein_coding	UXS1
ENSG00000115661.9	0.032329	0.0128113	protein_coding	STK16
ENSG00000115677.12	0.0582741	0.0309823	protein_coding	HDLBP
ENSG00000115738.5	0.0569794	0.0340986	protein_coding	ID2
ENSG00000115756.8	0.0118097	0.00374038	protein_coding	HPCAL1
ENSG00000115825.5	0.0201782	0.0111698	protein_coding	PRKD3
ENSG00000115841.15	0.00265937	0.00159739	protein_coding	RMDN2
ENSG00000115844.6	0.251987	0.122107	protein_coding	DLX2
ENSG00000115884.6	0.0692232	0.024094	protein_coding	SDC1
ENSG00000115977.14	0.00495043	0.00296874	protein_coding	AAK1
ENSG00000115993.7	0.00494189	0.00311093	protein_coding	TRAK2
ENSG00000116016.9	0.00975579	0.00526056	protein_coding	EPAS1
ENSG00000116017.6	0.298707	0.140406	protein_coding	ARID3A
ENSG00000116035.2	0.0238168	0.00977957	protein_coding	VAX2
ENSG00000116096.5	0.0527632	0.0191866	protein_coding	SPR
ENSG00000116133.7	0.00959911	0.00443242	protein_coding	DHCR24
ENSG00000116171.12	0.0183046	0.0100492	protein_coding	SCP2
ENSG00000116213.11	0.0337191	0.0187458	protein_coding	WRAP73
ENSG00000116221.11	0.0239216	0.0124234	protein_coding	MRPL37
ENSG00000116237.11	0.0354503	0.0221303	protein_coding	ICMT
ENSG00000116260.12	0.00969018	0.00383217	protein_coding	QSOX1
ENSG00000116273.5	0.0807298	0.042196	protein_coding	PHF13
ENSG00000116329.6	0.0566557	0.0267698	protein_coding	OPRD1
ENSG00000116353.11	0.01127	0.00721866	protein_coding	MECR
ENSG00000116459.6	0.0624659	0.0160274	protein_coding	ATP5F1
ENSG00000116473.10	0.0149442	0.0082313	protein_coding	RAP1A
ENSG00000116478.7	0.0275186	0.00839042	protein_coding	HDAC1
ENSG00000116544.7	0.0426348	0.0212907	protein_coding	DLGAP3
ENSG00000116584.13	0.0492142	0.0227616	protein_coding	ARHGEF2
ENSG00000116586.7	0.04843	0.0204314	protein_coding	LAMTOR2
ENSG00000116663.6	0.448837	0.222971	protein_coding	FBXO6
ENSG00000116670.10	0.0788477	0.0259503	protein_coding	MAD2L2
ENSG00000116688.12	0.0136767	0.00586625	protein_coding	MFN2
ENSG00000116754.9	0.0235302	0.0154622	protein_coding	SRSF11
ENSG00000116771.5	0.252351	0.155893	protein_coding	AGMAT
ENSG00000116809.7	0.116654	0.064172	protein_coding	ZBTB17
ENSG00000116852.10	0.0457342	0.00936245	protein_coding	KIF21B
ENSG00000116857.12	0.0583224	0.0313674	protein_coding	TMEM9
ENSG00000116863.10	0.0470442	0.0161577	protein_coding	ADPRHL2
ENSG00000116898.7	0.0242369	0.0120223	protein_coding	MRPS15
ENSG00000116962.10	0.0123504	0.0052812	protein_coding	NID1
ENSG00000116981.3	0.0312406	0.0112146	protein_coding	NT5C1A
ENSG00000116983.8	0.25528	0.0475676	protein_coding	HPCAL4
ENSG00000116985.6	0.0423113	0.0085239	protein_coding	BMP8B
ENSG00000116990.9	0.126509	0.0701058	protein_coding	MYCL
ENSG00000117016.5	0.0157489	0.00424448	protein_coding	RIMS3
ENSG00000117115.8	0.0119056	0.003358	protein_coding	PADI2
ENSG00000117118.5	0.0164901	0.00914576	protein_coding	SDHB
ENSG00000117122.9	0.392833	0.164757	protein_coding	MFAP2
ENSG00000117154.7	0.0854811	0.0231914	protein_coding	IGSF21
ENSG00000117245.8	0.0644131	0.0227979	protein_coding	KIF17
ENSG00000117298.10	0.125333	0.021106	protein_coding	ECE1
ENSG00000117305.10	0.0116201	0.00572598	protein_coding	HMGCL
ENSG00000117308.10	0.106576	0.0426494	protein_coding	GALE
ENSG00000117322.12	0.0254478	0.0125311	protein_coding	CR2
ENSG00000117385.11	0.00756884	0.00378815	protein_coding	LEPRE1
ENSG00000117407.12	0.311567	0.0677319	protein_coding	ARTN
ENSG00000117408.6	0.00777167	0.003858	protein_coding	IPO13
ENSG00000117419.10	0.0147885	0.00521434	protein_coding	ERI3
ENSG00000117448.9	0.0177191	0.00965562	protein_coding	AKR1A1
ENSG00000117500.8	0.0396982	0.0244147	protein_coding	TMED5
ENSG00000117519.11	0.0140783	0.00894609	protein_coding	CNN3
ENSG00000117525.9	0.0153314	0.00573752	protein_coding	F3
ENSG00000117569.14	0.0442429	0.0232864	protein_coding	PTBP2
ENSG00000117602.7	0.0129546	0.00809665	protein_coding	RCAN3
ENSG00000117632.16	0.0306156	0.0180473	protein_coding	STMN1
ENSG00000117640.13	0.0636963	0.0400699	protein_coding	MTFR1L
ENSG00000117676.9	0.0396764	0.0117212	protein_coding	RPS6KA1
ENSG00000117682.12	0.0179486	0.010457	protein_coding	DHDDS
ENSG00000117691.5	0.025392	0.00942458	protein_coding	NENF
ENSG00000117899.6	0.0137254	0.0084046	protein_coding	MESDC2
ENSG00000117906.9	0.00849451	0.00487407	protein_coding	RCN2
ENSG00000117971.7	0.0806763	0.0199287	protein_coding	CHRNB4
ENSG00000117984.8	0.228203	0.0598474	protein_coding	CTSD
ENSG00000118046.10	0.0854435	0.0451863	protein_coding	STK11
ENSG00000118096.3	0.0264663	0.0096038	protein_coding	IFT46
ENSG00000118160.9	0.170363	0.100788	protein_coding	SLC8A2
ENSG00000118162.9	0.019268	0.0125613	protein_coding	KPTN
ENSG00000118181.6	0.265023	0.15474	protein_coding	RPS25
ENSG00000118193.7	0.0116403	0.00490673	protein_coding	KIF14
ENSG00000118420.12	0.0101135	0.00669459	protein_coding	UBE3D
ENSG00000118432.11	0.0157273	0.00851898	protein_coding	CNR1
ENSG00000118508.4	0.0180873	0.0117562	protein_coding	RAB32
ENSG00000118515.7	0.00847966	0.00457043	protein_coding	SGK1
ENSG00000118596.7	0.0208344	0.0129392	protein_coding	SLC16A7
ENSG00000118690.8	0.0112851	0.0039229	protein_coding	ARMC2
ENSG00000118705.12	0.0083689	0.00491498	protein_coding	RPN2
ENSG00000118707.5	0.0640138	0.0416082	protein_coding	TGIF2
ENSG00000118777.6	0.0100035	0.00592801	protein_coding	ABCG2
ENSG00000118855.14	0.00740644	0.00413113	protein_coding	MFSD1
ENSG00000118894.10	0.0548575	0.0174209	protein_coding	FAM86A
ENSG00000118960.8	0.0352401	0.0105628	protein_coding	HS1BP3
ENSG00000118985.10	0.00716776	0.00433238	protein_coding	ELL2
ENSG00000118997.9	0.0159266	0.00921776	protein_coding	DNAH7
ENSG00000119048.3	0.0266654	0.0176699	protein_coding	UBE2B
ENSG00000119121.17	0.0157035	0.00850115	protein_coding	TRPM6
ENSG00000119139.12	0.00810117	0.00500993	protein_coding	TJP2
ENSG00000119231.6	0.0100069	0.00501989	protein_coding	SENP5
ENSG00000119280.12	0.0193698	0.0128667	protein_coding	C1orf198
ENSG00000119333.7	0.0268694	0.0103919	protein_coding	WDR34
ENSG00000119383.15	0.916404	0.294659	protein_coding	PPP2R4
ENSG00000119392.10	0.00939367	0.00598434	protein_coding	GLE1
ENSG00000119401.10	0.0254855	0.00859139	protein_coding	TRIM32
ENSG00000119402.12	0.00992535	0.0057741	protein_coding	FBXW2
ENSG00000119408.12	0.117044	0.0401621	protein_coding	NEK6
ENSG00000119411.10	0.130805	0.0468315	protein_coding	BSPRY
ENSG00000119414.7	0.0322554	0.0205903	protein_coding	PPP6C
ENSG00000119431.5	0.0739552	0.0296493	protein_coding	HDHD3
ENSG00000119446.9	0.0114716	0.00611817	protein_coding	RBM18
ENSG00000119487.12	0.00388764	0.00208738	protein_coding	MAPKAP1
ENSG00000119508.13	0.0202009	0.0119281	protein_coding	NR4A3
ENSG00000119514.5	0.0133234	0.00835322	protein_coding	GALNT12
ENSG00000119522.11	0.00660132	0.00411354	protein_coding	DENND1A
ENSG00000119599.12	0.0502237	0.0262352	protein_coding	DCAF4
ENSG00000119616.7	0.0339982	0.0214726	protein_coding	FCF1
ENSG00000119630.9	0.0471838	0.0236218	protein_coding	PGF
ENSG00000119650.8	0.0271586	0.0176257	protein_coding	IFT43
ENSG00000119661.10	0.0169932	0.00880999	protein_coding	DNAL1
ENSG00000119669.3	0.233347	0.154584	protein_coding	IRF2BPL
ENSG00000119688.16	0.00760615	0.00421404	protein_coding	ABCD4
ENSG00000119698.7	0.0103676	0.00519993	protein_coding	PPP4R4
ENSG00000119703.12	0.0487898	0.0173871	protein_coding	ZC2HC1C
ENSG00000119711.8	0.0104476	0.00632355	protein_coding	ALDH6A1
ENSG00000119720.13	0.043275	0.0178647	protein_coding	NRDE2
ENSG00000119771.10	0.0142644	0.00490265	protein_coding	KLHL29
ENSG00000119772.12	0.0594524	0.038765	protein_coding	DNMT3A
ENSG00000119820.6	0.0343039	0.021042	protein_coding	YIPF4
ENSG00000119844.10	0.015269	0.008092	protein_coding	AFTPH
ENSG00000119862.8	0.0956128	0.0571021	protein_coding	LGALSL
ENSG00000119906.7	0.0692433	0.0393983	protein_coding	FAM178A
ENSG00000119919.9	0.0819668	0.032033	protein_coding	NKX2-3
ENSG00000119927.9	0.0080011	0.00415642	protein_coding	GPAM
ENSG00000119977.16	0.0159262	0.00835779	protein_coding	TCTN3
ENSG00000120029.8	0.0182028	0.0111205	protein_coding	C10orf76
ENSG00000120137.6	0.0148708	0.0085956	protein_coding	PANK3
ENSG00000120162.9	0.0268385	0.0119979	protein_coding	MOB3B
ENSG00000120217.9	0.0175278	0.00841332	protein_coding	CD274
ENSG00000120278.10	0.0189928	0.012586	protein_coding	PLEKHG1
ENSG00000120306.5	0.0164055	0.00782118	protein_coding	CYSTM1
ENSG00000120314.14	0.0959217	0.0622577	protein_coding	WDR55
ENSG00000120318.11	0.088938	0.0219471	protein_coding	ARAP3
ENSG00000120616.11	0.254157	0.146274	protein_coding	EPC1
ENSG00000120656.7	0.00945492	0.005781	protein_coding	TAF12
ENSG00000120693.9	0.0274589	0.0170825	protein_coding	SMAD9
ENSG00000120696.8	0.0882761	0.0322088	protein_coding	KBTBD7
ENSG00000120705.8	0.0184801	0.0119928	protein_coding	ETF1
ENSG00000120709.6	0.012935	0.00707483	protein_coding	FAM53C
ENSG00000120727.8	0.0218507	0.0132738	protein_coding	PAIP2
ENSG00000120733.9	0.0520401	0.0286561	protein_coding	KDM3B
ENSG00000120756.8	0.0151738	0.00925101	protein_coding	PLS1
ENSG00000120798.12	0.084482	0.05151	protein_coding	NR2C1
ENSG00000120868.9	0.0087603	0.00430721	protein_coding	APAF1
ENSG00000120896.9	0.0810877	0.0391631	protein_coding	SORBS3
ENSG00000120942.9	0.0154989	0.0101827	protein_coding	UBIAD1
ENSG00000121064.8	0.0101716	0.00416417	protein_coding	SCPEP1
ENSG00000121067.13	0.0247416	0.0154995	protein_coding	SPOP
ENSG00000121152.5	0.016415	0.00886756	protein_coding	NCAPH
ENSG00000121270.11	0.00780832	0.00331005	protein_coding	ABCC11
ENSG00000121281.8	0.0352843	0.0182325	protein_coding	ADCY7
ENSG00000121297.6	0.02283	0.012493	protein_coding	TSHZ3
ENSG00000121390.13	0.0366042	0.0231445	protein_coding	PSPC1
ENSG00000121413.8	0.307799	0.101134	protein_coding	ZSCAN18
ENSG00000121481.6	0.0138343	0.00827251	protein_coding	RNF2
ENSG00000121578.8	0.00774413	0.00353687	protein_coding	B4GALT4
ENSG00000121579.8	0.0327227	0.0189723	protein_coding	NAA50
ENSG00000121671.7	0.00774924	0.00277484	protein_coding	CRY2
ENSG00000121680.11	0.102211	0.0669275	protein_coding	PEX16
ENSG00000121741.12	0.0138787	0.00882424	protein_coding	ZMYM2
ENSG00000121753.8	0.101648	0.0437617	protein_coding	BAI2
ENSG00000121764.7	0.844001	0.276211	protein_coding	HCRTR1
ENSG00000121774.13	0.0243554	0.0120276	protein_coding	KHDRBS1
ENSG00000121775.13	0.0221539	0.0102841	protein_coding	TMEM39B
ENSG00000121864.5	0.0300909	0.0182085	protein_coding	ZNF639
ENSG00000121900.14	0.120967	0.0351392	protein_coding	TMEM54
ENSG00000121903.10	0.0210471	0.00920811	protein_coding	ZSCAN20
ENSG00000121905.5	0.492025	0.26309	protein_coding	HPCA
ENSG00000122034.8	0.0570887	0.0248848	protein_coding	GTF3A
ENSG00000122140.6	0.16387	0.0985696	protein_coding	MRPS2
ENSG00000122359.13	0.0133077	0.00635131	protein_coding	ANXA11
ENSG00000122390.13	0.0157384	0.00753901	protein_coding	NAA60
ENSG00000122484.8	0.00476048	0.0028272	protein_coding	RPAP2
ENSG00000122490.14	0.0329266	0.0143303	protein_coding	PQLC1
ENSG00000122507.16	0.00600833	0.00369653	protein_coding	BBS9
ENSG00000122515.10	0.0684473	0.022413	protein_coding	ZMIZ2
ENSG00000122547.6	0.00612127	0.00304703	protein_coding	EEPD1
ENSG00000122557.5	0.00432074	0.00257357	protein_coding	HERPUD2
ENSG00000122644.8	0.0257051	0.0108444	protein_coding	ARL4A
ENSG00000122687.13	0.0241872	0.00693661	protein_coding	FTSJ2
ENSG00000122694.11	0.0135197	0.00606508	protein_coding	GLIPR2
ENSG00000122707.7	0.0159795	0.00678468	protein_coding	RECK
ENSG00000122729.14	0.00953662	0.00356619	protein_coding	ACO1
ENSG00000122756.10	0.0266567	0.00821956	protein_coding	CNTFR
ENSG00000122779.12	0.0068854	0.00449859	protein_coding	TRIM24
ENSG00000122861.11	0.0297367	0.0185855	protein_coding	PLAU
ENSG00000122863.5	0.024958	0.0151861	protein_coding	CHST3
ENSG00000122870.7	0.00773148	0.00452307	protein_coding	BICC1
ENSG00000122966.9	0.0190915	0.00867587	protein_coding	CIT
ENSG00000122971.4	0.0661681	0.0261113	protein_coding	ACADS
ENSG00000123064.8	0.0179278	0.00937709	protein_coding	DDX54
ENSG00000123096.7	0.120979	0.0307945	protein_coding	SSPN
ENSG00000123104.7	0.00446606	0.00213933	protein_coding	ITPR2
ENSG00000123144.6	0.0604993	0.0367244	protein_coding	C19orf43
ENSG00000123146.15	0.0865068	0.0456564	protein_coding	CD97
ENSG00000123154.7	0.2519	0.163756	protein_coding	WDR83
ENSG00000123159.11	0.0553135	0.0218969	protein_coding	GIPC1
ENSG00000123178.10	0.0120463	0.00778688	protein_coding	SPRYD7
ENSG00000123179.9	0.0105349	0.00485227	protein_coding	EBPL
ENSG00000123213.18	0.00430116	0.00248582	protein_coding	NLN
ENSG00000123240.12	0.017145	0.00997377	protein_coding	OPTN
ENSG00000123395.10	0.0198356	0.0129341	protein_coding	C12orf44
ENSG00000123411.10	0.0194513	0.00624525	protein_coding	IKZF4
ENSG00000123427.11	1.93357	0.873715	protein_coding	METTL21B
ENSG00000123643.8	0.0166722	0.00829401	protein_coding	SLC36A1
ENSG00000123989.9	0.175025	0.0674209	protein_coding	CHPF
ENSG00000123992.14	0.0446822	0.0123185	protein_coding	DNPEP
ENSG00000124098.9	0.106933	0.0427733	protein_coding	FAM210B
ENSG00000124116.14	0.00276918	0.00178617	protein_coding	WFDC3
ENSG00000124120.6	0.0188294	0.00912799	protein_coding	TTPAL
ENSG00000124140.8	0.0180108	0.0104195	protein_coding	SLC12A5
ENSG00000124145.5	0.00929207	0.00579043	protein_coding	SDC4
ENSG00000124155.12	0.0162841	0.00892537	protein_coding	PIGT
ENSG00000124164.11	0.0167831	0.0107997	protein_coding	VAPB
ENSG00000124171.4	0.0181278	0.0109023	protein_coding	PARD6B
ENSG00000124177.10	0.0288753	0.0170455	protein_coding	CHD6
ENSG00000124181.10	0.035055	0.019018	protein_coding	PLCG1
ENSG00000124194.11	0.174739	0.0142644	protein_coding	GDAP1L1
ENSG00000124209.3	0.00590215	0.00260612	protein_coding	RAB22A
ENSG00000124214.15	0.0184947	0.0111949	protein_coding	STAU1
ENSG00000124216.3	0.0404743	0.0207436	protein_coding	SNAI1
ENSG00000124225.11	0.0232746	0.00863306	protein_coding	PMEPA1
ENSG00000124226.7	0.0104901	0.00640838	protein_coding	RNF114
ENSG00000124243.13	0.0252666	0.00997187	protein_coding	BCAS4
ENSG00000124249.5	0.706649	0.116653	protein_coding	KCNK15
ENSG00000124257.6	0.0779414	0.0478789	protein_coding	NEURL2
ENSG00000124299.9	0.00968986	0.00501993	protein_coding	PEPD
ENSG00000124302.8	0.0037679	0.00197815	protein_coding	CHST8
ENSG00000124313.8	0.152439	0.0210354	protein_coding	IQSEC2
ENSG00000124357.8	0.00507192	0.00304315	protein_coding	NAGK
ENSG00000124370.6	0.0174825	0.0109034	protein_coding	MCEE
ENSG00000124406.12	0.00683439	0.00427988	protein_coding	ATP8A1
ENSG00000124422.7	0.0340576	0.0195568	protein_coding	USP22
ENSG00000124571.13	0.0122209	0.00565355	protein_coding	XPO5
ENSG00000124588.15	0.0114412	0.00482482	protein_coding	NQO2
ENSG00000124608.4	0.0176967	0.0116843	protein_coding	AARS2
ENSG00000124615.13	0.0270744	0.00838216	protein_coding	MOCS1
ENSG00000124688.9	0.0146688	0.00914878	protein_coding	MAD2L1BP
ENSG00000124772.7	0.0218703	0.013336	protein_coding	CPNE5
ENSG00000124813.16	0.0314273	0.0159756	protein_coding	RUNX2
ENSG00000124831.14	0.0692377	0.0346849	protein_coding	LRRFIP1
ENSG00000124920.9	0.195893	0.0338149	protein_coding	MYRF
ENSG00000124942.9	0.064227	0.0251735	protein_coding	AHNAK
ENSG00000125124.7	0.0240027	0.0154091	protein_coding	BBS2
ENSG00000125149.7	0.0122625	0.00652435	protein_coding	C16orf70
ENSG00000125170.6	0.175858	0.110632	protein_coding	DOK4
ENSG00000125246.11	0.00318184	0.00193101	protein_coding	CLYBL
ENSG00000125247.11	0.0620068	0.0398106	protein_coding	TMTC4
ENSG00000125347.9	0.0194271	0.0122886	protein_coding	IRF1
ENSG00000125356.6	0.215356	0.134922	protein_coding	NDUFA1
ENSG00000125445.6	0.0313238	0.0110286	protein_coding	MRPS7
ENSG00000125449.2	0.0763283	0.0196583	protein_coding	ARMC7
ENSG00000125462.12	0.0234988	0.0128462	protein_coding	C1orf61
ENSG00000125531.5	0.751715	0.375324	protein_coding	C20orf195
ENSG00000125633.6	0.0197298	0.010813	protein_coding	CCDC93
ENSG00000125637.11	0.0466355	0.016221	protein_coding	PSD4
ENSG00000125648.10	0.110209	0.0522045	protein_coding	SLC25A23
ENSG00000125651.9	0.638853	0.210058	protein_coding	GTF2F1
ENSG00000125656.4	0.034884	0.0186477	protein_coding	CLPP
ENSG00000125657.3	0.0552893	0.0200864	protein_coding	TNFSF9
ENSG00000125731.8	0.270055	0.137738	protein_coding	SH2D3A
ENSG00000125733.13	0.135658	0.0839652	protein_coding	TRIP10
ENSG00000125753.9	0.0606898	0.0380074	protein_coding	VASP
ENSG00000125812.11	0.038707	0.0245869	protein_coding	GZF1
ENSG00000125814.13	0.0145391	0.00922553	protein_coding	NAPB
ENSG00000125821.7	0.0127919	0.00759453	protein_coding	DTD1
ENSG00000125843.6	0.033459	0.0165873	protein_coding	AP5S1
ENSG00000125844.11	0.020513	0.0113017	protein_coding	RRBP1
ENSG00000125846.11	0.0197311	0.00941764	protein_coding	ZNF133
ENSG00000125871.9	0.533839	0.195773	protein_coding	MGME1
ENSG00000125875.9	0.0264322	0.0118636	protein_coding	TBC1D20
ENSG00000125877.8	0.089032	0.0433289	protein_coding	ITPA
ENSG00000125898.8	0.0823426	0.0277365	protein_coding	FAM110A
ENSG00000125901.5	0.149816	0.0992569	protein_coding	MRPS26
ENSG00000125967.12	0.115496	0.0629344	protein_coding	NECAB3
ENSG00000125991.14	0.0438341	0.0143152	protein_coding	ERGIC3
ENSG00000126001.11	0.0217431	0.00692427	protein_coding	CEP250
ENSG00000126070.14	0.00470057	0.0029718	protein_coding	AGO3
ENSG00000126106.9	0.0673142	0.0404465	protein_coding	TMEM53
ENSG00000126107.10	0.126695	0.0394601	protein_coding	HECTD3
ENSG00000126214.16	0.0256978	0.0132313	protein_coding	KLC1
ENSG00000126215.9	0.0662945	0.0283318	protein_coding	XRCC3
ENSG00000126226.17	0.0101229	0.005517	protein_coding	PCID2
ENSG00000126247.6	0.0461479	0.0220951	protein_coding	CAPNS1
ENSG00000126249.3	0.019537	0.00999089	protein_coding	PDCD2L
ENSG00000126261.8	0.0230335	0.0138731	protein_coding	UBA2
ENSG00000126368.5	0.20349	0.104728	protein_coding	NR1D1
ENSG00000126391.9	0.0386648	0.0176753	protein_coding	FRMD8
ENSG00000126432.9	0.0401334	0.0181115	protein_coding	PRDX5
ENSG00000126453.5	0.0512354	0.0232218	protein_coding	BCL2L12
ENSG00000126456.11	0.129381	0.0428969	protein_coding	IRF3
ENSG00000126458.3	0.151661	0.0708672	protein_coding	RRAS
ENSG00000126522.12	0.011201	0.00434297	protein_coding	ASL
ENSG00000126602.6	0.0188694	0.00801953	protein_coding	TRAP1
ENSG00000126709.10	0.0818192	0.0317979	protein_coding	IFI6
ENSG00000126767.13	0.0189874	0.00919118	protein_coding	ELK1
ENSG00000126858.12	0.0243013	0.0125069	protein_coding	RHOT1
ENSG00000126870.11	0.0193295	0.0110404	protein_coding	WDR60
ENSG00000126878.8	0.0560356	0.0279698	protein_coding	AIF1L
ENSG00000126903.11	0.0239066	0.0109892	protein_coding	SLC10A3
ENSG00000126934.9	0.0485269	0.0145375	protein_coding	MAP2K2
ENSG00000127022.10	0.00981068	0.00606838	protein_coding	CANX
ENSG00000127080.5	0.0209322	0.0119169	protein_coding	IPPK
ENSG00000127084.13	0.0456787	0.0177005	protein_coding	FGD3
ENSG00000127125.7	0.0429889	0.019652	protein_coding	PPCS
ENSG00000127191.13	0.0917043	0.0438268	protein_coding	TRAF2
ENSG00000127220.5	0.111992	0.0676227	protein_coding	ABHD8
ENSG00000127252.4	0.0209348	0.00788849	protein_coding	HRASLS
ENSG00000127328.17	0.016771	0.0104725	protein_coding	RAB3IP
ENSG00000127334.10	0.0839954	0.052191	protein_coding	DYRK2
ENSG00000127419.12	0.0115872	0.00426675	protein_coding	TMEM175
ENSG00000127423.6	0.00883851	0.00580505	protein_coding	AUNIP
ENSG00000127483.13	0.00983072	0.00523083	protein_coding	HP1BP3
ENSG00000127511.5	0.0497403	0.0178176	protein_coding	SIN3B
ENSG00000127527.9	0.0259039	0.011723	protein_coding	EPS15L1
ENSG00000127585.7	0.570901	0.290354	protein_coding	FBXL16
ENSG00000127586.12	0.151532	0.0860846	protein_coding	CHTF18
ENSG00000127603.19	0.0878107	0.031361	protein_coding	MACF1
ENSG00000127663.10	0.00847234	0.00463258	protein_coding	KDM4B
ENSG00000127824.9	0.1099	0.036293	protein_coding	TUBA4A
ENSG00000127837.5	0.0916609	0.0370724	protein_coding	AAMP
ENSG00000127838.9	0.0387793	0.0116147	protein_coding	PNKD
ENSG00000127948.9	0.00848985	0.00252229	protein_coding	POR
ENSG00000127955.11	0.0188404	0.0111672	protein_coding	GNAI1
ENSG00000128039.6	0.0586325	0.0354464	protein_coding	SRD5A3
ENSG00000128045.5	0.0146272	0.00796599	protein_coding	RASL11B
ENSG00000128052.8	0.0173917	0.00434792	protein_coding	KDR
ENSG00000128185.5	0.0181678	0.00824672	protein_coding	DGCR6L
ENSG00000128294.11	0.0137009	0.00405871	protein_coding	TPST2
ENSG00000128311.9	0.0607389	0.0261408	protein_coding	TST
ENSG00000128346.6	0.0359593	0.0166499	protein_coding	C22orf23
ENSG00000128563.9	0.0568828	0.0335105	protein_coding	PRKRIP1
ENSG00000128564.5	0.39687	0.234432	protein_coding	VGF
ENSG00000128567.12	0.0406421	0.0117506	protein_coding	PODXL
ENSG00000128578.5	0.00698825	0.00439095	protein_coding	STRIP2
ENSG00000128581.11	0.0292302	0.0179878	protein_coding	RABL5
ENSG00000128595.12	0.0106642	0.00668455	protein_coding	CALU
ENSG00000128607.9	0.0227246	0.0140007	protein_coding	KLHDC10
ENSG00000128641.13	0.0171466	0.00866454	protein_coding	MYO1B
ENSG00000128656.9	0.006089	0.00379101	protein_coding	CHN1
ENSG00000128791.7	0.0139724	0.00703362	protein_coding	TWSG1
ENSG00000128829.7	0.011013	0.00414753	protein_coding	EIF2AK4
ENSG00000128849.9	0.00680008	0.00312827	protein_coding	CGNL1
ENSG00000128881.12	0.00500096	0.00288266	protein_coding	TTBK2
ENSG00000128915.7	0.00626469	0.00405212	protein_coding	NARG2
ENSG00000128918.10	0.00990711	0.00467964	protein_coding	ALDH1A2
ENSG00000128928.4	0.0136781	0.00638457	protein_coding	IVD
ENSG00000128951.9	0.0737156	0.0453549	protein_coding	DUT
ENSG00000129083.8	0.015918	0.010455	protein_coding	COPB1
ENSG00000129158.6	0.0248326	0.00798557	protein_coding	SERGEF
ENSG00000129159.6	0.0847147	0.0169526	protein_coding	KCNC1
ENSG00000129187.10	0.0245085	0.0102754	protein_coding	DCTD
ENSG00000129195.11	0.0196856	0.00568372	protein_coding	FAM64A
ENSG00000129255.10	0.0809564	0.0356897	protein_coding	MPDU1
ENSG00000129270.11	0.0602826	0.0100123	protein_coding	MMP28
ENSG00000129347.15	0.18417	0.0472429	protein_coding	KRI1
ENSG00000129353.10	0.0603993	0.0294859	protein_coding	SLC44A2
ENSG00000129515.14	0.0219881	0.00951586	protein_coding	SNX6
ENSG00000129566.8	0.0210187	0.0041229	protein_coding	TEP1
ENSG00000129646.9	0.248836	0.0939684	protein_coding	QRICH2
ENSG00000129654.7	0.0515604	0.0297762	protein_coding	FOXJ1
ENSG00000129667.8	0.0458563	0.0202155	protein_coding	RHBDF2
ENSG00000129675.11	0.010377	0.00603438	protein_coding	ARHGEF6
ENSG00000129680.11	0.0156984	0.00792487	protein_coding	MAP7D3
ENSG00000129910.3	0.0520637	0.0268495	protein_coding	CDH15
ENSG00000129911.4	0.285048	0.159424	protein_coding	KLF16
ENSG00000129932.3	0.0163357	0.00716144	protein_coding	DOHH
ENSG00000129933.16	0.0467146	0.0252632	protein_coding	MAU2
ENSG00000129968.11	0.157802	0.085802	protein_coding	ABHD17A
ENSG00000130005.7	0.44595	0.181424	protein_coding	GAMT
ENSG00000130052.9	0.0508432	0.0209354	protein_coding	STARD8
ENSG00000130158.9	0.0655306	0.0219648	protein_coding	DOCK6
ENSG00000130164.7	0.0193587	0.00534268	protein_coding	LDLR
ENSG00000130165.6	0.0340747	0.0223633	protein_coding	ELOF1
ENSG00000130176.3	0.854646	0.223685	protein_coding	CNN1
ENSG00000130193.7	0.126249	0.0659777	protein_coding	THEM6
ENSG00000130202.5	0.0545399	0.0261472	protein_coding	PVRL2
ENSG00000130204.8	0.0495669	0.0179783	protein_coding	TOMM40
ENSG00000130244.8	0.0642086	0.0322276	protein_coding	FAM98C
ENSG00000130254.7	0.0185386	0.00911772	protein_coding	SAFB2
ENSG00000130304.12	0.117299	0.0461902	protein_coding	SLC27A1
ENSG00000130305.12	0.0230509	0.0125112	protein_coding	NSUN5
ENSG00000130307.7	0.242806	0.130408	protein_coding	USHBP1
ENSG00000130309.6	0.0758377	0.0296551	protein_coding	COLGALT1
ENSG00000130349.5	0.0156601	0.00652512	protein_coding	C6orf203
ENSG00000130382.7	0.0797057	0.0356045	protein_coding	MLLT1
ENSG00000130414.7	0.0109442	0.00375507	protein_coding	NDUFA10
ENSG00000130475.10	0.139904	0.0250002	protein_coding	FCHO1
ENSG00000130479.6	0.0481323	0.022275	protein_coding	MAP1S
ENSG00000130489.8	0.190952	0.0803662	protein_coding	SCO2
ENSG00000130517.9	0.0326617	0.0130327	protein_coding	PGPEP1
ENSG00000130520.6	0.042266	0.0165244	protein_coding	LSM4
ENSG00000130529.11	0.0234787	0.0126025	protein_coding	TRPM4
ENSG00000130558.14	0.491071	0.0433298	protein_coding	OLFM1
ENSG00000130559.14	0.588168	0.147042	protein_coding	CAMSAP1
ENSG00000130560.4	0.0560094	0.0162	protein_coding	UBAC1
ENSG00000130635.11	0.0175596	0.00536545	protein_coding	COL5A1
ENSG00000130640.9	0.0582861	0.024422	protein_coding	TUBGCP2
ENSG00000130653.11	0.158162	0.088712	protein_coding	PNPLA7
ENSG00000130669.13	0.0198055	0.0122948	protein_coding	PAK4
ENSG00000130684.9	0.0276288	0.0171981	protein_coding	ZNF337
ENSG00000130695.9	0.0142039	0.00806277	protein_coding	CEP85
ENSG00000130699.12	0.110047	0.0293226	protein_coding	TAF4
ENSG00000130702.9	0.096834	0.0531407	protein_coding	LAMA5
ENSG00000130703.11	0.0627313	0.0188628	protein_coding	OSBPL2
ENSG00000130706.8	0.183899	0.0787949	protein_coding	ADRM1
ENSG00000130707.13	0.07545	0.0229588	protein_coding	ASS1
ENSG00000130714.11	0.627328	0.356088	protein_coding	POMT1
ENSG00000130717.8	0.0945062	0.0399244	protein_coding	UCK1
ENSG00000130723.13	0.0215682	0.0118768	protein_coding	PRRC2B
ENSG00000130724.4	0.0738449	0.0361478	protein_coding	CHMP2A
ENSG00000130751.5	0.251716	0.0645042	protein_coding	NPAS1
ENSG00000130762.10	0.129681	0.0613242	protein_coding	ARHGEF16
ENSG00000130764.5	0.0416644	0.0192257	protein_coding	LRRC47
ENSG00000130766.4	0.0182555	0.0114674	protein_coding	SESN2
ENSG00000130768.10	0.168153	0.0670757	protein_coding	SMPDL3B
ENSG00000130775.11	0.136687	0.0352965	protein_coding	THEMIS2
ENSG00000130816.10	0.064006	0.0284304	protein_coding	DNMT1
ENSG00000130826.11	0.0337811	0.0220133	protein_coding	DKC1
ENSG00000130827.5	0.051648	0.0224895	protein_coding	PLXNA3
ENSG00000130921.3	0.00865284	0.00387276	protein_coding	C12orf65
ENSG00000130939.14	0.0202508	0.011457	protein_coding	UBE4B
ENSG00000130956.9	0.0183164	0.0107348	protein_coding	HABP4
ENSG00000131013.3	0.0151119	0.0097944	protein_coding	PPIL4
ENSG00000131015.4	0.0185737	0.0084597	protein_coding	ULBP2
ENSG00000131018.18	0.00819435	0.00523574	protein_coding	SYNE1
ENSG00000131067.12	0.0313574	0.0177055	protein_coding	GGT7
ENSG00000131089.9	0.00862215	0.00544477	protein_coding	ARHGEF9
ENSG00000131116.7	0.0220507	0.0104203	protein_coding	ZNF428
ENSG00000131143.4	0.0230172	0.0138103	protein_coding	COX4I1
ENSG00000131148.4	0.0108037	0.00559727	protein_coding	EMC8
ENSG00000131149.13	1.16247	0.362161	protein_coding	GSE1
ENSG00000131165.10	0.0573189	0.0246103	protein_coding	CHMP1A
ENSG00000131187.5	0.915525	0.388405	protein_coding	F12
ENSG00000131196.13	0.0427081	0.0188414	protein_coding	NFATC1
ENSG00000131236.12	0.0174544	0.0110542	protein_coding	CAP1
ENSG00000131238.12	0.0178206	0.0114285	protein_coding	PPT1
ENSG00000131242.11	0.101905	0.0349571	protein_coding	RAB11FIP4
ENSG00000131323.10	0.0729496	0.0245845	protein_coding	TRAF3
ENSG00000131351.10	0.0136474	0.00728774	protein_coding	HAUS8
ENSG00000131368.3	0.0274492	0.0130082	protein_coding	MRPS25
ENSG00000131370.11	0.0255116	0.0130016	protein_coding	SH3BP5
ENSG00000131374.10	0.00449962	0.00244167	protein_coding	TBC1D5
ENSG00000131378.9	0.0329634	0.0196201	protein_coding	RFTN1
ENSG00000131381.8	0.022029	0.00887979	protein_coding	ZFYVE20
ENSG00000131389.12	0.0142544	0.00878051	protein_coding	SLC6A6
ENSG00000131409.8	0.225865	0.119928	protein_coding	LRRC4B
ENSG00000131446.11	0.0314214	0.0199352	protein_coding	MGAT1
ENSG00000131459.8	0.0168136	0.0101735	protein_coding	GFPT2
ENSG00000131470.10	0.0472197	0.0268407	protein_coding	PSMC3IP
ENSG00000131473.12	0.0165572	0.00870798	protein_coding	ACLY
ENSG00000131626.11	0.014027	0.00813567	protein_coding	PPFIA1
ENSG00000131669.5	0.0772882	0.0343896	protein_coding	NINJ1
ENSG00000131697.13	0.0106991	0.00511247	protein_coding	NPHP4
ENSG00000131748.11	0.0315487	0.0116232	protein_coding	STARD3
ENSG00000131759.13	0.151599	0.0516317	protein_coding	RARA
ENSG00000131871.10	0.0246039	0.0132519	protein_coding	VIMP
ENSG00000131876.12	0.0186713	0.0114718	protein_coding	SNRPA1
ENSG00000131941.3	0.0179969	0.00904763	protein_coding	RHPN2
ENSG00000131951.6	0.0137807	0.00683487	protein_coding	LRRC9
ENSG00000131966.9	0.0168212	0.00730695	protein_coding	ACTR10
ENSG00000131981.11	0.0912973	0.0328234	protein_coding	LGALS3
ENSG00000132003.5	0.0308801	0.0122088	protein_coding	ZSWIM4
ENSG00000132024.13	0.0852169	0.0201217	protein_coding	CC2D1A
ENSG00000132128.12	0.0531283	0.0324774	protein_coding	LRRC41
ENSG00000132153.10	0.0453079	0.0241093	protein_coding	DHX30
ENSG00000132164.5	0.00611015	0.00401888	protein_coding	SLC6A11
ENSG00000132256.14	0.057108	0.0372987	protein_coding	TRIM5
ENSG00000132275.6	0.022877	0.0137262	protein_coding	RRP8
ENSG00000132294.9	0.00654356	0.00376453	protein_coding	EFR3A
ENSG00000132329.6	0.164845	0.024479	protein_coding	RAMP1
ENSG00000132330.12	0.0129827	0.00544561	protein_coding	SCLY
ENSG00000132334.12	0.0400332	0.0109011	protein_coding	PTPRE
ENSG00000132394.6	0.00656343	0.0040691	protein_coding	EEFSEC
ENSG00000132405.14	0.0196126	0.0130151	protein_coding	TBC1D14
ENSG00000132436.7	0.0358187	0.0083679	protein_coding	FIGNL1
ENSG00000132478.5	0.0174084	0.01021	protein_coding	UNK
ENSG00000132481.2	0.159514	0.090704	protein_coding	TRIM47
ENSG00000132563.11	0.167623	0.0468862	protein_coding	REEP2
ENSG00000132591.7	0.016933	0.0106571	protein_coding	ERAL1
ENSG00000132604.6	0.0240887	0.0128131	protein_coding	TERF2
ENSG00000132612.14	0.0700428	0.0282425	protein_coding	VPS4A
ENSG00000132613.10	0.0938198	0.0528112	protein_coding	MTSS1L
ENSG00000132623.11	0.0249476	0.0137312	protein_coding	ANKEF1
ENSG00000132670.16	0.00537921	0.00296302	protein_coding	PTPRA
ENSG00000132688.10	0.0770211	0.0420115	protein_coding	NES
ENSG00000132692.14	0.0933296	0.050398	protein_coding	BCAN
ENSG00000132773.7	0.028237	0.0177893	protein_coding	TOE1
ENSG00000132781.13	0.0272306	0.0125616	protein_coding	MUTYH
ENSG00000132792.14	0.00845773	0.00515834	protein_coding	CTNNBL1
ENSG00000132821.7	0.0326041	0.0135188	protein_coding	VSTM2L
ENSG00000132824.9	0.0300444	0.0162828	protein_coding	SERINC3
ENSG00000132881.7	0.0328224	0.0135789	protein_coding	RSG1
ENSG00000132906.13	0.00804716	0.00380803	protein_coding	CASP9
ENSG00000132932.12	0.0236503	0.0113303	protein_coding	ATP8A2
ENSG00000132950.14	0.00744175	0.0042363	protein_coding	ZMYM5
ENSG00000132963.7	0.013197	0.00859412	protein_coding	POMP
ENSG00000132970.8	0.012791	0.00840888	protein_coding	WASF3
ENSG00000133028.6	9.81563	4.7007	protein_coding	SCO1
ENSG00000133056.9	0.0102612	0.00512564	protein_coding	PIK3C2B
ENSG00000133083.10	0.0185118	0.00451306	protein_coding	DCLK1
ENSG00000133103.12	0.0156959	0.00697185	protein_coding	COG6
ENSG00000133111.3	0.0231838	0.0121746	protein_coding	RFXAP
ENSG00000133142.13	0.381006	0.198585	protein_coding	TCEAL4
ENSG00000133193.8	0.025344	0.00895947	protein_coding	FAM104A
ENSG00000133216.12	0.00875066	0.00564998	protein_coding	EPHB2
ENSG00000133243.4	0.31553	0.1055	protein_coding	BTBD2
ENSG00000133247.9	0.1067	0.0636436	protein_coding	SUV420H2
ENSG00000133275.11	1.11012	0.206444	protein_coding	CSNK1G2
ENSG00000133315.6	0.0250296	0.0092821	protein_coding	MACROD1
ENSG00000133316.11	0.0486884	0.0323033	protein_coding	WDR74
ENSG00000133398.3	0.0482393	0.0256012	protein_coding	MED10
ENSG00000133627.13	0.0057547	0.00357861	protein_coding	ACTR3B
ENSG00000133641.13	0.0259137	0.014618	protein_coding	C12orf29
ENSG00000133678.9	0.0233012	0.013992	protein_coding	TMEM254
ENSG00000133687.11	0.00663499	0.00359758	protein_coding	TMTC1
ENSG00000133789.10	0.0133683	0.00611223	protein_coding	SWAP70
ENSG00000133816.9	0.0066294	0.00417585	protein_coding	MICAL2
ENSG00000133818.8	0.00796701	0.00519854	protein_coding	RRAS2
ENSG00000133874.1	0.0196973	0.00970075	protein_coding	RNF122
ENSG00000133884.5	0.0373779	0.0235921	protein_coding	DPF2
ENSG00000133961.15	0.0147527	0.00795692	protein_coding	NUMB
ENSG00000134070.4	0.0124433	0.00554071	protein_coding	IRAK2
ENSG00000134072.6	0.0510748	0.0210398	protein_coding	CAMK1
ENSG00000134198.5	0.008877	0.00264812	protein_coding	TSPAN2
ENSG00000134207.10	0.0197824	0.01102	protein_coding	SYT6
ENSG00000134245.13	0.0324056	0.0213877	protein_coding	WNT2B
ENSG00000134283.13	0.00948309	0.00553707	protein_coding	PPHLN1
ENSG00000134287.5	0.0213137	0.00949185	protein_coding	ARF3
ENSG00000134291.7	0.0361652	0.0113016	protein_coding	TMEM106C
ENSG00000134313.10	0.00731019	0.0042789	protein_coding	KIDINS220
ENSG00000134317.13	0.0122902	0.00655072	protein_coding	GRHL1
ENSG00000134323.10	0.132562	0.0589164	protein_coding	MYCN
ENSG00000134326.7	0.00979123	0.00431966	protein_coding	CMPK2
ENSG00000134333.9	0.0561738	0.0323806	protein_coding	LDHA
ENSG00000134369.11	0.0752111	0.0479471	protein_coding	NAV1
ENSG00000134470.15	0.198163	0.0564939	protein_coding	IL15RA
ENSG00000134574.7	0.0443531	0.0234701	protein_coding	DDB2
ENSG00000134597.9	0.0222512	0.0123962	protein_coding	RBMX2
ENSG00000134716.5	0.0308613	0.00681078	protein_coding	CYP2J2
ENSG00000134717.13	0.0147355	0.00945335	protein_coding	BTF3L4
ENSG00000134758.9	0.0148181	0.00766046	protein_coding	RNF138
ENSG00000134762.12	0.0110557	0.00655372	protein_coding	DSC3
ENSG00000134779.10	0.00929549	0.00539797	protein_coding	TPGS2
ENSG00000134815.14	0.0675921	0.0364234	protein_coding	DHX34
ENSG00000134824.9	0.0655064	0.0160033	protein_coding	FADS2
ENSG00000134851.8	0.0155869	0.0100805	protein_coding	TMEM165
ENSG00000134864.6	0.0122134	0.00469894	protein_coding	GGACT
ENSG00000134905.12	0.0326392	0.0184099	protein_coding	CARS2
ENSG00000134955.7	0.0654037	0.0421721	protein_coding	SLC37A2
ENSG00000134996.11	0.00405985	0.00228788	protein_coding	OSTF1
ENSG00000135002.7	0.0264626	0.0169053	protein_coding	RFK
ENSG00000135047.10	0.0545242	0.0129968	protein_coding	CTSL
ENSG00000135052.12	0.0305317	0.0103225	protein_coding	GOLM1
ENSG00000135074.11	0.0067976	0.00360047	protein_coding	ADAM19
ENSG00000135083.10	0.0260867	0.0102094	protein_coding	CCNJL
ENSG00000135108.10	0.0174518	0.0102546	protein_coding	FBXO21
ENSG00000135124.10	0.0245162	0.0122551	protein_coding	P2RX4
ENSG00000135213.8	0.0216177	0.00859555	protein_coding	POM121C
ENSG00000135269.13	0.0396529	0.0188318	protein_coding	TES
ENSG00000135317.8	0.00773728	0.00472006	protein_coding	SNX14
ENSG00000135318.7	0.0391029	0.00720316	protein_coding	NT5E
ENSG00000135324.5	0.028578	0.00800185	protein_coding	MRAP2
ENSG00000135378.3	0.0107806	0.00555385	protein_coding	PRRG4
ENSG00000135404.7	0.193492	0.104932	protein_coding	CD63
ENSG00000135424.11	0.03594	0.0237204	protein_coding	ITGA7
ENSG00000135447.12	0.125119	0.0499341	protein_coding	PPP1R1A
ENSG00000135596.13	0.513773	0.0935801	protein_coding	MICAL1
ENSG00000135604.9	0.01041	0.00570069	protein_coding	STX11
ENSG00000135622.8	0.00937184	0.00477212	protein_coding	SEMA4F
ENSG00000135636.9	0.0227918	0.00633976	protein_coding	DYSF
ENSG00000135643.4	0.0138902	0.00779425	protein_coding	KCNMB4
ENSG00000135678.7	0.00351622	0.00136999	protein_coding	CPM
ENSG00000135686.8	0.142501	0.0252164	protein_coding	KLHL36
ENSG00000135698.5	0.0139214	0.00558976	protein_coding	MPHOSPH6
ENSG00000135709.8	0.0103538	0.00535416	protein_coding	KIAA0513
ENSG00000135723.9	0.0626611	0.0399791	protein_coding	FHOD1
ENSG00000135736.5	0.0431889	0.0237635	protein_coding	CCDC102A
ENSG00000135776.4	0.0111825	0.00531989	protein_coding	ABCB10
ENSG00000135823.9	0.0104659	0.00440153	protein_coding	STX6
ENSG00000135838.9	0.00561936	0.00178434	protein_coding	NPL
ENSG00000135845.5	0.0350586	0.0188777	protein_coding	PIGC
ENSG00000135919.8	0.00587984	0.0036161	protein_coding	SERPINE2
ENSG00000135924.11	0.0518032	0.0198697	protein_coding	DNAJB2
ENSG00000135926.8	0.280514	0.0899984	protein_coding	TMBIM1
ENSG00000135931.13	0.0124947	0.00473279	protein_coding	ARMC9
ENSG00000135932.6	0.0127289	0.00811242	protein_coding	CAB39
ENSG00000135945.5	0.0194055	0.0122118	protein_coding	REV1
ENSG00000135953.6	0.0304736	0.0109776	protein_coding	MFSD9
ENSG00000136002.12	0.0104739	0.00426439	protein_coding	ARHGEF4
ENSG00000136003.11	0.00855492	0.00539382	protein_coding	ISCU
ENSG00000136010.9	0.0101654	0.00522791	protein_coding	ALDH1L2
ENSG00000136040.4	0.088855	0.0219417	protein_coding	PLXNC1
ENSG00000136044.7	0.0207419	0.0123078	protein_coding	APPL2
ENSG00000136052.5	0.00980987	0.00515018	protein_coding	SLC41A2
ENSG00000136098.12	0.0259748	0.0116122	protein_coding	NEK3
ENSG00000136143.9	0.0127275	0.00781316	protein_coding	SUCLA2
ENSG00000136161.8	0.00598028	0.00302162	protein_coding	RCBTB2
ENSG00000136205.12	0.0148522	0.00948977	protein_coding	TNS3
ENSG00000136237.14	0.0145447	0.00843721	protein_coding	RAPGEF5
ENSG00000136238.13	0.02705	0.0142012	protein_coding	RAC1
ENSG00000136240.5	0.0576398	0.0349199	protein_coding	KDELR2
ENSG00000136247.10	0.0101272	0.00524644	protein_coding	ZDHHC4
ENSG00000136270.9	0.0231251	0.00766753	protein_coding	TBRG4
ENSG00000136273.7	0.00297341	0.00160148	protein_coding	HUS1
ENSG00000136279.14	0.0310244	0.0117559	protein_coding	DBNL
ENSG00000136295.10	0.228614	0.0923958	protein_coding	TTYH3
ENSG00000136297.10	0.0383975	0.00952257	protein_coding	MMD2
ENSG00000136371.5	0.00548889	0.00341758	protein_coding	MTHFS
ENSG00000136379.7	0.0190727	0.0107364	protein_coding	ABHD17C
ENSG00000136404.11	0.0830973	0.0324475	protein_coding	TM6SF1
ENSG00000136444.5	0.0302291	0.0146708	protein_coding	RSAD1
ENSG00000136448.7	0.0300154	0.0159104	protein_coding	NMT1
ENSG00000136450.8	0.11617	0.0689183	protein_coding	SRSF1
ENSG00000136463.7	0.0248764	0.0127092	protein_coding	TACO1
ENSG00000136478.3	0.0149942	0.00805108	protein_coding	TEX2
ENSG00000136490.4	0.574134	0.193656	protein_coding	LIMD2
ENSG00000136521.8	0.0111745	0.00635457	protein_coding	NDUFB5
ENSG00000136653.15	0.0863669	0.0446873	protein_coding	RASSF5
ENSG00000136682.10	0.0117289	0.00552101	protein_coding	CBWD2
ENSG00000136699.15	0.0382455	0.0141277	protein_coding	SMPD4
ENSG00000136717.10	0.0569799	0.0267057	protein_coding	BIN1
ENSG00000136732.10	0.1217	0.0623122	protein_coding	GYPC
ENSG00000136783.9	0.0564931	0.0370684	protein_coding	NIPSNAP3A
ENSG00000136802.7	0.0254277	0.0116456	protein_coding	LRRC8A
ENSG00000136816.11	0.0440696	0.0139496	protein_coding	TOR1B
ENSG00000136819.10	0.00775002	0.00326654	protein_coding	C9orf78
ENSG00000136827.11	0.204801	0.103924	protein_coding	TOR1A
ENSG00000136830.7	0.0464781	0.0119977	protein_coding	FAM129B
ENSG00000136842.9	0.0436066	0.0194712	protein_coding	TMOD1
ENSG00000136848.12	0.146443	0.0475159	protein_coding	DAB2IP
ENSG00000136854.13	0.0125078	0.00596753	protein_coding	STXBP1
ENSG00000136856.13	0.0461977	0.0153338	protein_coding	SLC2A8
ENSG00000136867.6	0.0224161	0.0148127	protein_coding	SLC31A2
ENSG00000136874.6	0.00907958	0.00505759	protein_coding	STX17
ENSG00000136877.10	0.0397052	0.0158108	protein_coding	FPGS
ENSG00000136878.8	0.00873954	0.00303887	protein_coding	USP20
ENSG00000136928.4	0.0152729	0.00797737	protein_coding	GABBR2
ENSG00000136932.9	0.0175345	0.00728492	protein_coding	C9orf156
ENSG00000136933.12	0.0074175	0.00484302	protein_coding	RABEPK
ENSG00000136935.9	0.00718777	0.0044014	protein_coding	GOLGA1
ENSG00000136936.6	0.028761	0.0149267	protein_coding	XPA
ENSG00000136943.6	0.0405276	0.0208598	protein_coding	CTSV
ENSG00000136944.13	0.129407	0.0472154	protein_coding	LMX1B
ENSG00000136982.5	0.0127991	0.00685583	protein_coding	DSCC1
ENSG00000137070.13	0.0769652	0.0225058	protein_coding	IL11RA
ENSG00000137073.16	0.00775786	0.00461867	protein_coding	UBAP2
ENSG00000137075.13	0.0250633	0.014414	protein_coding	RNF38
ENSG00000137076.14	0.0131077	0.00651073	protein_coding	TLN1
ENSG00000137094.10	0.0531613	0.0226693	protein_coding	DNAJB5
ENSG00000137101.8	0.0100677	0.00411859	protein_coding	CD72
ENSG00000137103.12	0.0400788	0.00986892	protein_coding	TMEM8B
ENSG00000137106.13	0.0524863	0.0171738	protein_coding	GRHPR
ENSG00000137124.6	0.0658917	0.0288276	protein_coding	ALDH1B1
ENSG00000137135.13	0.0709555	0.0229173	protein_coding	ARHGEF39
ENSG00000137145.16	0.00692081	0.00406656	protein_coding	DENND4C
ENSG00000137185.7	0.0147774	0.00892221	protein_coding	ZSCAN9
ENSG00000137200.8	0.0103224	0.00456215	protein_coding	CMTR1
ENSG00000137210.9	0.0106534	0.00578079	protein_coding	TMEM14B
ENSG00000137218.6	0.0425506	0.0134034	protein_coding	FRS3
ENSG00000137221.10	0.0197216	0.00624609	protein_coding	TJAP1
ENSG00000137266.10	0.0515832	0.0236047	protein_coding	SLC22A23
ENSG00000137267.5	0.0201328	0.0122648	protein_coding	TUBB2A
ENSG00000137269.10	0.00841438	0.00557087	protein_coding	LRRC1
ENSG00000137274.8	0.00826513	0.00424469	protein_coding	BPHL
ENSG00000137310.7	0.0347738	0.0178345	protein_coding	TCF19
ENSG00000137312.10	0.0205646	0.00973268	protein_coding	FLOT1
ENSG00000137338.4	0.0150277	0.00710402	protein_coding	PGBD1
ENSG00000137364.4	0.00637551	0.00327658	protein_coding	TPMT
ENSG00000137404.10	0.0478113	0.0273207	protein_coding	NRM
ENSG00000137409.14	0.0209931	0.00931628	protein_coding	MTCH1
ENSG00000137434.7	0.0115353	0.00682721	protein_coding	C6orf52
ENSG00000137486.12	0.0328715	0.0133463	protein_coding	ARRB1
ENSG00000137501.12	0.0057031	0.0029231	protein_coding	SYTL2
ENSG00000137507.7	0.0302784	0.00298197	protein_coding	LRRC32
ENSG00000137642.8	0.00642313	0.00367036	protein_coding	SORL1
ENSG00000137700.12	0.125024	0.0596634	protein_coding	SLC37A4
ENSG00000137720.3	0.0931036	0.0482446	protein_coding	C11orf1
ENSG00000137764.15	0.00544517	0.00347527	protein_coding	MAP2K5
ENSG00000137802.9	0.0106539	0.0054294	protein_coding	MAPKBP1
ENSG00000137806.4	0.0253721	0.0159907	protein_coding	NDUFAF1
ENSG00000137807.9	0.0171603	0.0106798	protein_coding	KIF23
ENSG00000137809.12	0.0454322	0.0254007	protein_coding	ITGA11
ENSG00000137814.5	0.0119577	0.00693923	protein_coding	HAUS2
ENSG00000137815.10	0.0088893	0.00484958	protein_coding	RTF1
ENSG00000137818.7	0.0327478	0.0206282	protein_coding	RPLP1
ENSG00000137819.9	0.0173537	0.00911953	protein_coding	PAQR5
ENSG00000137822.8	0.0269641	0.0120505	protein_coding	TUBGCP4
ENSG00000137824.11	0.0337081	0.0179776	protein_coding	RMDN3
ENSG00000137841.7	0.103698	0	protein_coding	PLCB2
ENSG00000137843.7	0.0643367	0.0329343	protein_coding	PAK6
ENSG00000137880.4	0.112564	0.0745353	protein_coding	GCHFR
ENSG00000137936.12	0.0224977	0.0100206	protein_coding	BCAR3
ENSG00000137942.12	0.00728308	0.00445077	protein_coding	FNBP1L
ENSG00000137996.8	0.0379081	0.0172813	protein_coding	RTCA
ENSG00000138002.10	0.0202222	0.00999409	protein_coding	IFT172
ENSG00000138073.9	0.0960972	0.018892	protein_coding	PREB
ENSG00000138111.10	0.0811095	0.0307736	protein_coding	TMEM180
ENSG00000138136.5	0.045362	0.0264396	protein_coding	LBX1
ENSG00000138193.10	0.0121992	0.00470546	protein_coding	PLCE1
ENSG00000138246.11	0.00992332	0.00620287	protein_coding	DNAJC13
ENSG00000138399.13	0.125913	0.0609356	protein_coding	FASTKD1
ENSG00000138434.12	0.0304774	0.0132385	protein_coding	SSFA2
ENSG00000138495.2	0.0239418	0.01431	protein_coding	COX17
ENSG00000138496.12	0.0224933	0.00878646	protein_coding	PARP9
ENSG00000138594.8	0.0176362	0.00947699	protein_coding	TMOD3
ENSG00000138617.10	0.0112271	0.00668932	protein_coding	PARP16
ENSG00000138621.7	0.00704779	0.00432218	protein_coding	PPCDC
ENSG00000138623.5	0.0225217	0.00803997	protein_coding	SEMA7A
ENSG00000138641.11	0.0102011	0.00652504	protein_coding	HERC3
ENSG00000138658.11	0.0974932	0.0632388	protein_coding	C4orf21
ENSG00000138668.14	0.0982495	0.0565783	protein_coding	HNRNPD
ENSG00000138678.6	0.0699825	0.0343184	protein_coding	AGPAT9
ENSG00000138685.8	0.0215715	0.0102601	protein_coding	FGF2
ENSG00000138688.11	0.0240414	0.00801381	protein_coding	KIAA1109
ENSG00000138738.6	0.0201148	0.0102788	protein_coding	PRDM5
ENSG00000138744.10	0.0356461	0.0179146	protein_coding	NAAA
ENSG00000138758.7	0.00868301	0.00491808	protein_coding	2022-09-11
ENSG00000138760.4	0.0100242	0.00625997	protein_coding	SCARB2
ENSG00000138772.8	0.0382435	0.00669582	protein_coding	ANXA3
ENSG00000138778.7	0.00948456	0.00571898	protein_coding	CENPE
ENSG00000138794.5	0.0215824	0.0125142	protein_coding	CASP6
ENSG00000138795.5	0.039011	0.015541	protein_coding	LEF1
ENSG00000139132.10	0.00651609	0.00349883	protein_coding	FGD4
ENSG00000139174.6	0.0191074	0.0122576	protein_coding	PRICKLE1
ENSG00000139197.6	0.037179	0.0187668	protein_coding	PEX5
ENSG00000139200.9	0.139829	0.086181	protein_coding	PIANP
ENSG00000139211.5	0.0614277	0.0368566	protein_coding	AMIGO2
ENSG00000139219.13	0.0642284	0.0182695	protein_coding	COL2A1
ENSG00000139266.5	0.288355	0.1283	protein_coding	2022-03-09
ENSG00000139269.2	0.602798	0.33723	protein_coding	INHBE
ENSG00000139289.9	0.0227071	0.0149699	protein_coding	PHLDA1
ENSG00000139292.8	0.00413283	0.00257395	protein_coding	LGR5
ENSG00000139318.7	0.121295	0.0404315	protein_coding	DUSP6
ENSG00000139344.3	0.011551	0.00713573	protein_coding	AMDHD1
ENSG00000139364.6	0.0257203	0.0166373	protein_coding	TMEM132B
ENSG00000139428.7	0.016337	0.00819128	protein_coding	MMAB
ENSG00000139433.5	0.0254602	0.011966	protein_coding	GLTP
ENSG00000139436.16	0.0196211	0.0106555	protein_coding	GIT2
ENSG00000139437.13	0.0432455	0.0238818	protein_coding	TCHP
ENSG00000139496.11	0.0355937	0.0204781	protein_coding	NUPL1
ENSG00000139508.10	0.0066399	0.00266684	protein_coding	SLC46A3
ENSG00000139546.6	0.0243058	0.0134794	protein_coding	TARBP2
ENSG00000139579.8	0.0526794	0.0136156	protein_coding	NABP2
ENSG00000139624.8	0.0232569	0.0124659	protein_coding	CERS5
ENSG00000139625.8	0.335429	0.147765	protein_coding	MAP3K12
ENSG00000139631.14	0.0053532	0.00247833	protein_coding	CSAD
ENSG00000139645.9	0.0396181	0.0248094	protein_coding	ANKRD52
ENSG00000139697.7	0.014463	0.00896898	protein_coding	SBNO1
ENSG00000139722.2	0.0235015	0.015031	protein_coding	VPS37B
ENSG00000139726.6	0.00895049	0.00502914	protein_coding	DENR
ENSG00000139835.9	0.153968	0.0823695	protein_coding	GRTP1
ENSG00000139971.11	0.00599685	0.00279423	protein_coding	C14orf37
ENSG00000139998.10	0.0979004	0.0427202	protein_coding	RAB15
ENSG00000140092.10	0.0193979	0.00584921	protein_coding	FBLN5
ENSG00000140104.9	0.0603808	0.034817	protein_coding	C14orf79
ENSG00000140105.13	0.00814945	0.00446969	protein_coding	WARS
ENSG00000140153.13	0.0152222	0.00953978	protein_coding	WDR20
ENSG00000140263.9	0.0136395	0.0069067	protein_coding	SORD
ENSG00000140284.6	0.203511	0.0132803	protein_coding	SLC27A2
ENSG00000140299.7	0.0453336	0.0217927	protein_coding	BNIP2
ENSG00000140365.11	0.0572051	0.0218246	protein_coding	COMMD4
ENSG00000140367.7	0.0193036	0.00938862	protein_coding	UBE2Q2
ENSG00000140391.10	1.81606	0.543029	protein_coding	TSPAN3
ENSG00000140416.15	0.0234229	0.0140989	protein_coding	TPM1
ENSG00000140479.12	0.0284163	0.0108591	protein_coding	PCSK6
ENSG00000140511.7	0.117663	0.059985	protein_coding	HAPLN3
ENSG00000140521.7	0.0368898	0.018152	protein_coding	POLG
ENSG00000140526.12	0.0102774	0.00562047	protein_coding	ABHD2
ENSG00000140545.10	0.0266111	0.0151588	protein_coding	MFGE8
ENSG00000140577.11	0.0149561	0.00799898	protein_coding	CRTC3
ENSG00000140612.9	0.00985228	0.00649369	protein_coding	SEC11A
ENSG00000140632.12	0.0138621	0.00517342	protein_coding	GLYR1
ENSG00000140650.7	0.017277	0.00799776	protein_coding	PMM2
ENSG00000140682.14	0.313242	0.134485	protein_coding	TGFB1I1
ENSG00000140688.12	0.0105962	0.00493605	protein_coding	C16orf58
ENSG00000140807.4	0.0148752	0.00507922	protein_coding	NKD1
ENSG00000140848.12	0.029155	0.0132608	protein_coding	CPNE2
ENSG00000140853.11	0.0877699	0.0134253	protein_coding	NLRC5
ENSG00000140859.11	0.231135	0.0561835	protein_coding	KIFC3
ENSG00000140905.5	0.0374577	0.0174665	protein_coding	GCSH
ENSG00000140931.15	0.230839	0.101418	protein_coding	CMTM3
ENSG00000140948.7	0.0540847	0.0293047	protein_coding	ZCCHC14
ENSG00000140961.8	0.0369278	0.0231754	protein_coding	OSGIN1
ENSG00000140968.6	0.0102992	0.00639747	protein_coding	IRF8
ENSG00000140987.15	0.00968491	0.00561866	protein_coding	ZSCAN32
ENSG00000140988.11	0.121445	0.063483	protein_coding	RPS2
ENSG00000140995.12	0.0753671	0.0385476	protein_coding	DEF8
ENSG00000141012.8	0.0840811	0.0464101	protein_coding	GALNS
ENSG00000141013.10	0.315518	0.122036	protein_coding	GAS8
ENSG00000141026.4	0.0349347	0.0170652	protein_coding	MED9
ENSG00000141076.13	0.0135009	0.00482855	protein_coding	CIRH1A
[truncated: 1,961 more rows]
