# Supplementary material for: RBM22 regulates RNA polymerase II 5′ pausing, elongation rate, and termination by coordinating 7SK-P-TEFb complex and SPT5
Source: Genome Biol. 2024 Apr 19;25:102. doi: 10.1186/s13059-024-03242-6 (PMC11027413; doi:10.1186/s13059-024-03242-6)
Supplement: Supplementary file 2 — Additional file 2: Table S1. Pause release ratio analysis of POLR2G ChIP-seq signals in HepG2 cells. Table S2. Readthrough index of protein-coding genes determined by GRO-seq in control and RBM22-depleted HepG2 cells. Table S3. Readthrough index of sno/snRNA and histone genes determined by GRO-seq in control and RBM22-depleted HepG2 cells. Table S4. Enriched partners of RBM22 interaction identified by label-free qMS. Table S5. Primers and siRNAs used in this study. Table S6. Antibodys used in this study. [file 13059_2024_3242_MOESM2_ESM.zip › Table S2 .xls]

## Sheet: Table S2 proteinCoding_GROseq_w
geneID	Ctl_RI	KD_RI	Ctl_dDensity	KD_dDensity	Ctl_gDensity	KD_gDensity	log2FC
ENSG00000137288.5	0.0379846	0.0837654	0.000131993	0.000221447	0.0034749	0.00264366	1.18384
ENSG00000168005.4	0.0635861	0.105977	0.000120206	0.000467416	0.00189044	0.00441055	0.771813
ENSG00000078237.4	0.0354546	0.0547139	2.9e-05	9.41e-05	0.000819052	0.00171982	0.690958
ENSG00000060642.6	0.174727	0.317097	0.000218786	0.000595521	0.00125216	0.00187804	0.872784
ENSG00000167700.4	0.303299	2.72969	0.00243272	0.0042568	0.00802086	0.00155945	3.1716
ENSG00000051825.10	1.59436	3.4013	0.00194867	0.00242475	0.00122223	0.000712889	1.09579
ENSG00000130332.10	0.0114895	0.0212114	0.000100861	0.000156878	0.00877854	0.00739593	1.04307
ENSG00000178904.14	0.0160466	0.0501455	2.83e-05	4.59e-05	0.00176467	0.000914918	1.71337
ENSG00000118900.10	0.0947489	0.235844	0.000236538	0.000777207	0.00249648	0.00329543	1.33187
ENSG00000142327.7	0.0523259	0.217354	0.000112068	0.000392196	0.00214173	0.00180441	2.07136
ENSG00000170776.15	0.0575213	0.0936776	0.000103806	0.000169532	0.00180465	0.00180973	0.742746
ENSG00000101199.8	0.0614376	0.188315	0.00123446	0.00318869	0.020093	0.0169327	1.63563
ENSG00000119487.12	0.0263365	0.0852801	4.87e-05	9.19e-05	0.00184729	0.00107747	1.73683
ENSG00000064601.12	0.00947792	0.0374846	0.000380495	0.00115112	0.0401455	0.0307091	2.07533
ENSG00000100889.7	0.0512361	0.151307	0.00133198	0.000679791	0.0259969	0.00449281	1.58646
ENSG00000088854.11	0.137838	0.217266	0.000592082	0.000673421	0.00429551	0.00309952	0.674786
ENSG00000008517.12	0.0627762	0.172635	0.000282763	0.000907099	0.0045043	0.00525445	1.48091
ENSG00000196167.5	0.00901653	0.0406239	1.05e-05	9.41e-06	0.00116284	0.000231598	2.25644
ENSG00000005981.8	0.242096	2.08808	0.000313064	0.000273901	0.00129314	0.000131174	3.11061
ENSG00000161558.6	0.0468796	0.438324	7.16e-05	0.000283806	0.00152637	0.00064748	3.23334
ENSG00000142556.14	0.53398	1.08067	0.000594269	0.000654726	0.0011129	0.00060585	1.02205
ENSG00000053372.4	0.0454046	0.104953	0.00017828	0.000430122	0.00392648	0.00409825	1.24342
ENSG00000179833.4	0.0300802	0.0626943	7.8e-05	0.000191667	0.00259223	0.00305718	1.11614
ENSG00000182872.11	0.0561594	0.0842391	0.000147947	0.00038832	0.00263442	0.00460974	0.628366
ENSG00000184634.11	0.129521	0.510233	0.000692578	0.000954816	0.00534724	0.00187133	1.98573
ENSG00000153914.11	0.0590481	0.166706	7.04e-05	0.000196171	0.00119216	0.00117675	1.5195
ENSG00000215301.5	0.00381417	0.0208775	2.89e-05	0.000134738	0.00757058	0.00645371	2.61231
ENSG00000173531.11	0.0292295	0.159666	0.000340779	0.000571454	0.0116587	0.00357905	2.47204
ENSG00000181467.2	0.0176587	0.031814	4.37e-05	7.04e-05	0.00247218	0.00221192	0.957543
ENSG00000140577.11	0.00790268	0.0114589	1.01e-05	1.17e-05	0.00127256	0.00102379	0.816144
ENSG00000152332.11	0.0232332	0.0457866	3.75e-05	0.00020803	0.00161594	0.00454347	1.05522
ENSG00000101194.13	0.00743351	0.0323745	0.000293675	0.0004839	0.0395069	0.0149469	2.22816
ENSG00000135622.8	0.0221478	0.0334242	4.04e-05	3.79e-05	0.0018244	0.00113506	0.697395
ENSG00000196510.8	0.132467	0.223018	0.000566665	0.00073289	0.00427779	0.00328625	0.769265
ENSG00000153208.12	0.030754	0.0897358	0.000163364	0.000129316	0.00531195	0.00144107	1.58472
ENSG00000180596.7	0.0572181	0.104268	0.000688943	0.00181476	0.0120406	0.0174047	0.900961
ENSG00000173559.8	0.0140447	0.0320686	6.65e-05	0.000348355	0.00473721	0.0108628	1.2982
ENSG00000158552.8	0.0411817	0.0836218	0.00026808	0.000373535	0.00650969	0.00446695	1.06498
ENSG00000149577.11	0.413098	0.66819	0.00111674	0.00251239	0.00270333	0.00375999	0.701189
ENSG00000173566.9	0.0723052	0.647887	0.000137302	0.000220797	0.00189892	0.000340796	3.16938
ENSG00000035862.8	0.0189164	0.0541875	7.35e-05	0.000314493	0.00388688	0.00580379	1.58294
ENSG00000138592.9	0.100808	0.224624	0.000124508	0.000197779	0.00123511	0.000880493	1.17303
ENSG00000144591.13	0.0281473	0.512281	0.000187623	0.00153209	0.00666574	0.00299072	4.1929
ENSG00000131368.3	0.0203167	0.0408229	0.000113045	0.000128157	0.00556415	0.00313934	1.09198
ENSG00000164209.12	0.00510148	0.0151981	6.28e-06	1.34e-05	0.00123034	0.000883225	1.79041
ENSG00000112378.11	0.00373939	0.00527669	1.89e-05	2.33e-05	0.00505041	0.00440704	1.04615
ENSG00000085063.10	0.010871	0.0329527	9.6e-05	0.000559801	0.00882864	0.016988	1.70389
ENSG00000113594.5	0.14368	0.262935	0.000180825	0.000158205	0.00125852	0.000601687	0.88705
ENSG00000214435.3	0.299007	1.70125	0.000342264	0.000454336	0.00114467	0.000267061	2.51102
ENSG00000154767.10	0.0772842	0.190653	0.000125526	0.000525429	0.00162421	0.00275594	1.32243
ENSG00000123444.9	0.065681	0.177339	0.000135537	0.000237164	0.00206356	0.00133735	1.45393
ENSG00000100403.10	0.0401536	0.187282	0.000208353	0.000583327	0.00518891	0.00311469	2.241
ENSG00000104835.10	0.0826141	0.267512	0.00043356	0.000674354	0.00524801	0.00252083	1.7093
ENSG00000130699.12	0.0163442	0.0370313	4.45e-05	0.000130281	0.002724	0.00351812	1.27334
ENSG00000212719.6	0.00329563	0.00996012	2.32e-06	1.08e-05	0.000704091	0.00108708	1.9122
ENSG00000135686.8	0.0178857	0.0342809	8.35e-05	0.000146035	0.00466616	0.00425995	1.03935
ENSG00000172216.4	0.0222532	0.0415686	0.000692466	0.000833472	0.0311176	0.0200505	0.98542
ENSG00000142507.5	0.0100918	0.0147173	0.000104446	0.000142147	0.0103495	0.0096585	0.767366
ENSG00000125107.12	0.0445974	0.147329	0.000165856	0.000402434	0.00371896	0.00273154	1.74871
ENSG00000181817.5	0.307625	0.557948	0.000952934	0.00120972	0.00309771	0.00216817	0.867169
ENSG00000117308.10	0.0295315	0.157502	0.000129727	0.000403553	0.00439285	0.00256222	2.43783
ENSG00000148411.3	0.0333104	0.0486215	0.00018899	0.000162447	0.00567359	0.00334106	0.618443
ENSG00000100478.10	0.113071	0.429988	0.000215507	0.000212449	0.00190595	0.000494082	1.93614
ENSG00000170027.5	0.0131702	0.0279282	0.000106169	0.00031232	0.00806133	0.011183	1.20662
ENSG00000106327.8	0.0248263	0.336747	0.000120074	0.000247818	0.00483655	0.000735918	3.77238
ENSG00000092531.5	0.0353141	0.110017	8.65e-05	0.000302787	0.00245001	0.00275218	1.67211
ENSG00000016864.12	0.0581173	0.140644	0.000174665	0.000224129	0.00300538	0.00159359	1.30121
ENSG00000033030.9	0.0206365	0.128184	8.34e-05	0.000413716	0.00404369	0.00322751	2.66267
ENSG00000101347.7	0.0458394	0.111237	0.000101534	0.000171085	0.00221499	0.00153802	1.31165
ENSG00000083857.9	0.0232881	0.0374794	0.000566991	0.000791533	0.0243469	0.0211192	0.779407
ENSG00000138092.6	0.386923	0.662338	0.000555558	0.00275434	0.00143583	0.00415852	0.782859
ENSG00000105963.9	0.0428471	0.261477	0.000171398	0.000261464	0.00400023	0.000999949	2.62336
ENSG00000175634.10	0.087239	0.545345	0.000378599	0.00115035	0.00433979	0.00210939	2.65111
ENSG00000143183.12	0.0626907	0.102096	0.000268582	0.000563961	0.00428424	0.00552382	0.739732
ENSG00000125447.12	0.0268879	0.0753676	0.00016755	0.000325757	0.00623143	0.00432224	1.5341
ENSG00000095574.7	0.0724607	0.130084	0.000143952	0.000139139	0.00198663	0.00106961	0.872863
ENSG00000032444.11	0.0151235	0.119437	0.000114031	0.000225114	0.00754	0.0018848	3.01095
ENSG00000107949.12	0.0494288	0.139415	5.24e-05	0.00020383	0.0010605	0.00146204	1.52217
ENSG00000166348.13	0	0.242478	0	0.000461447	0.00380651	0.00190305	Inf
ENSG00000198231.8	0.160795	0.242957	0.00131855	0.00182794	0.0082002	0.00752372	0.612172
ENSG00000117360.8	0.0993129	0.243684	0.0004085	0.000935415	0.00411326	0.00383863	1.31073
ENSG00000183060.11	0.01059	0.0196671	1.77e-05	3.1e-05	0.00167216	0.00157552	1.06324
ENSG00000176915.10	0.590915	0.919201	0.00139407	0.00216832	0.00235917	0.00235891	0.6435
ENSG00000148730.6	0.255251	0.505262	0.000747288	0.00112483	0.00292766	0.00222623	0.993821
ENSG00000076984.13	0.0513544	0.121254	0.000179631	0.000523869	0.00349788	0.00432044	1.26962
ENSG00000148824.14	0.0497909	0.175753	0.000403899	0.00076029	0.00811192	0.00432589	1.84044
ENSG00000116560.6	0.00892894	0.0116972	0.000110936	0.00015602	0.0124244	0.0133383	0.664751
ENSG00000125843.6	0.160285	0.353316	0.000736866	0.00124883	0.00459721	0.0035346	1.15181
ENSG00000120137.6	0.01214	0.0202325	3.5e-05	5.3e-05	0.00288685	0.0026214	0.902808
ENSG00000196715.5	0.0437074	0.100833	7.75e-05	0.000157158	0.00177235	0.00155859	1.24195
ENSG00000176058.7	0.135281	0.517451	0.000486113	0.00096402	0.00359335	0.00186302	1.94315
ENSG00000142910.11	0.00772753	0.0306955	5.99e-05	7.57e-05	0.00775036	0.00246576	2.10095
ENSG00000136381.8	0.0879592	0.313355	0.000196101	0.000543304	0.00222945	0.00173383	1.84504
ENSG00000117394.15	0.00921764	0.016914	0.000209015	0.000233223	0.0226755	0.0137888	1.07154
ENSG00000123836.10	0.0481872	0.0946534	3.83e-05	0.000111702	0.00079486	0.00118012	1.01241
ENSG00000100554.7	0.0140315	0.019395	2.12e-05	5.87e-05	0.00151235	0.00302438	0.639969
ENSG00000029364.7	0.0828551	0.148449	0.000268513	0.000336724	0.00324075	0.00226828	0.866714
ENSG00000152683.10	0.0999222	0.206889	0.000215364	0.000303435	0.00215532	0.00146666	1.06854
ENSG00000167987.6	0.0364195	0.0579848	3.82e-05	9.75e-05	0.00104839	0.00168161	0.732454
ENSG00000168237.13	0.150242	0.371907	0.000675292	0.00134333	0.00449468	0.003612	1.31848
ENSG00000188242.4	0.00301906	0.0345819	6.52e-06	4.56e-05	0.00215798	0.00131862	3.61634
ENSG00000101412.9	0.290164	0.531967	0.000368171	0.00128846	0.00126884	0.00242207	0.882968
ENSG00000175309.10	0.138692	0.445797	0.000791063	0.000370771	0.00570372	0.000831704	1.69345
ENSG00000188186.6	0.0243202	0.0521147	9.7e-05	0.000323156	0.0039867	0.00620087	1.16701
ENSG00000181649.5	0.0343007	0.0586964	0.00010375	0.000284772	0.0030247	0.00485161	0.835671
ENSG00000062582.9	0.00505879	0.00644857	2.84e-05	3.7e-05	0.00562339	0.00573993	0.814519
ENSG00000233927.4	0.136301	0.320735	0.000400518	0.000994729	0.00293848	0.0031014	1.24699
ENSG00000156853.7	0.0301271	0.0658332	9.21e-05	0.000226704	0.00305557	0.00344362	1.18173
ENSG00000172534.9	0.0848688	0.128718	0.000540125	0.00088211	0.00636424	0.00685306	0.630225
ENSG00000119707.9	0.271597	0.921378	0.000668583	0.00160642	0.00246168	0.0017435	1.76717
ENSG00000196655.5	0.0435015	0.123254	8.79e-05	0.000158483	0.0020208	0.00128582	1.53195
ENSG00000119640.4	0.071048	0.199822	0.000177292	0.000517045	0.00249538	0.00258752	1.51057
ENSG00000145349.12	0.0231808	0.0442251	3.59e-05	6.87e-05	0.00154663	0.00155363	1.01104
ENSG00000116213.11	0.105767	0.230338	0.000124272	0.000405911	0.00117496	0.00176224	1.13963
ENSG00000167881.10	0.0575249	0.102652	0.000372669	0.000689577	0.00647839	0.00671761	0.871266
ENSG00000115902.6	0.0106714	0.0148779	0.000115168	4.84e-05	0.0107922	0.00325082	0.700349
ENSG00000106665.11	0.0200617	0.0450817	0.000159589	0.00032123	0.00795491	0.00712551	1.2455
ENSG00000121068.9	0.072105	0.130625	0.000196573	0.000382183	0.0027262	0.00292581	0.88582
ENSG00000079819.12	0.0114375	0.0266273	2.6e-05	4.08e-05	0.00227034	0.00153331	1.34681
ENSG00000115317.7	0.105024	0.386487	0.000238701	0.000768534	0.00227283	0.00198851	1.88972
ENSG00000119772.12	0.309531	0.661867	0.00179478	0.00135906	0.00579839	0.00205338	1.10339
ENSG00000159917.10	0.0220911	0.0537602	3.37e-05	3.63e-05	0.00152457	0.000674591	1.34839
ENSG00000100979.10	0.107866	0.323597	0.000476556	0.000555923	0.00441805	0.00171795	1.59694
ENSG00000063660.4	0.0015687	0.012079	3.26e-06	2.09e-05	0.00207537	0.00172928	3.21029
ENSG00000196660.6	0.00800627	0.0165129	1.66e-05	7.25e-06	0.00206903	0.000438839	1.2444
ENSG00000111269.2	0.112516	0.247298	0.000156784	0.000263369	0.00139344	0.00106499	1.15185
ENSG00000185088.8	0.0197179	0.0550068	7.77e-05	0.000239519	0.00394007	0.00435435	1.54382
ENSG00000168646.8	0.00574847	0.00835981	8.88e-05	0.000116543	0.0154484	0.0139409	0.911102
ENSG00000114982.13	0.0494973	0.0735171	0.000174657	0.000286964	0.00352862	0.00390336	0.620049
ENSG00000134698.10	0.129568	0.433847	0.000163316	0.000293099	0.00126046	0.000675582	1.7526
ENSG00000155229.16	0.204301	0.360215	0.00092459	0.000950847	0.00452563	0.00263966	0.829864
ENSG00000023228.9	0.103128	0.237001	0.000241539	0.000490027	0.00234214	0.00206761	1.21673
ENSG00000100029.13	0.131444	0.364148	0.00066119	0.00188541	0.00503021	0.0051776	1.48096
ENSG00000114784.3	0.0225767	0.0470711	7.41e-05	0.000126205	0.00328339	0.00268115	1.1344
ENSG00000132300.14	0.0573903	0.100398	0.000285811	0.000545877	0.00498012	0.00543711	0.843404
ENSG00000164855.11	0.0551495	0.317102	0.000223617	0.000436538	0.00405474	0.00137665	2.53518
ENSG00000138041.11	0.106224	0.165784	0.000187384	0.000266527	0.00176404	0.00160768	0.665457
ENSG00000180900.12	0.0119122	0.0464113	5.49e-05	0.000228634	0.00460685	0.00492625	2.03669
ENSG00000180902.12	0.705815	1.53022	0.00383234	0.00218077	0.00542966	0.00142513	1.12029
ENSG00000102572.10	0.300724	0.455122	0.00103214	0.00184862	0.00343218	0.00406181	0.607822
ENSG00000052841.10	0.0223688	0.110246	6.63e-05	0.000115996	0.00296353	0.00105216	2.3334
ENSG00000167962.8	0.0426203	0.0737658	0.000164147	0.000359033	0.00385139	0.00486721	0.840252
ENSG00000138375.8	0.0119162	0.0163848	3.96e-05	5.77e-05	0.00332046	0.00352133	0.66163
ENSG00000110696.5	0.0224683	0.0459105	5.96e-05	0.000112521	0.00265387	0.00245088	1.10715
ENSG00000090020.6	0.00925909	0.0411721	1.74e-05	0.000176732	0.00188073	0.00429252	2.2364
ENSG00000083444.12	0.0228337	0.105456	0.000451458	0.000789966	0.0197715	0.00749097	2.24109
ENSG00000184787.14	0.00675127	0.0392433	5.73e-05	0.000209735	0.00849101	0.00534449	2.62667
ENSG00000183762.8	0.00541726	0.0150016	1.6e-05	1.4e-05	0.00294657	0.000930935	1.68767
ENSG00000174373.11	0.0784099	1.0078	0.000201503	0.000131358	0.00256987	0.000130342	3.68778
ENSG00000142552.3	0.0554758	0.228354	0.00032664	0.000522821	0.00588798	0.00228952	2.05749
ENSG00000149925.12	0.029819	0.0557118	0.00257628	0.00376459	0.0863974	0.0675725	0.965295
ENSG00000101940.13	0.0497941	0.12324	0.000193365	0.000310157	0.0038833	0.00251668	1.33706
ENSG00000144959.5	0.0405735	0.0601088	0.000102694	0.000106486	0.00253107	0.00177156	0.626634
ENSG00000112200.12	0.642211	1.20102	0.000815726	0.00155713	0.00127018	0.00129651	0.907936
ENSG00000113360.12	0.00136658	0.00478301	9.01e-06	1.84e-05	0.00659572	0.00384709	2.40192
ENSG00000153066.8	0.0185484	0.0743343	0.000168311	0.000376321	0.00907411	0.00506254	2.0501
ENSG00000159228.8	0.0310361	0.0521407	7.72e-05	0.000126133	0.00248847	0.00241908	0.816335
ENSG00000008710.13	0.00688314	0.12279	7.7e-05	0.000461831	0.0111839	0.00376114	4.18552
ENSG00000224870.3	0.490157	1.2025	0.00193259	0.00232877	0.0039428	0.00193661	1.29907
ENSG00000204308.6	0.145225	0.221871	0.00012554	0.00040273	0.00086445	0.00181515	0.629462
ENSG00000137074.14	0.0710312	0.173632	0.000117731	0.000391666	0.00165745	0.00225573	1.31102
ENSG00000132801.5	0.120515	0.85867	0.000142254	0.00124459	0.00118039	0.00144944	2.83747
ENSG00000062598.13	0.153293	0.374716	0.000455084	0.00116792	0.00296873	0.00311683	1.30028
ENSG00000105438.4	0.0173735	0.0306937	0.000383842	0.000819319	0.0220935	0.0266934	0.933077
ENSG00000052795.8	0.0745662	0.153793	0.000102767	8.99e-05	0.0013782	0.000584629	1.06874
ENSG00000141101.8	0.115507	0.186407	0.00103389	0.000796241	0.00895082	0.00427152	0.711349
ENSG00000091127.9	0.00910392	0.0877878	2.6e-05	4.33e-05	0.00285287	0.000493035	3.3093
ENSG00000125977.6	0.0361401	0.0602752	0.000218592	0.000274802	0.00604847	0.00455912	0.79715
ENSG00000134569.5	0.145853	0.27798	0.000240757	0.00019825	0.00165068	0.00071318	0.944874
ENSG00000161395.8	0.0379493	0.13196	5.86e-05	0.000145204	0.00154353	0.00110036	1.82534
ENSG00000168701.14	0.170207	0.534497	0.00142508	0.00276377	0.00837266	0.00517079	1.65857
ENSG00000158711.9	0.03774	0.102809	8.57e-05	0.000181565	0.00227087	0.00176604	1.48085
ENSG00000198380.8	0.133417	0.314476	0.00029985	0.000696983	0.00224746	0.00221633	1.24962
ENSG00000172530.15	0.158181	0.32107	0.000356872	0.000537729	0.0022561	0.0016748	1.03393
ENSG00000117479.8	0.292824	0.501984	0.000508318	0.000592974	0.00173592	0.00118126	0.786631
ENSG00000196652.7	0.110874	0.385372	0.000189475	0.000545207	0.00170891	0.00141475	1.80742
ENSG00000182372.6	0.117248	0.198989	0.000263708	0.000467137	0.00224916	0.00234755	0.782728
ENSG00000139517.6	0.0779898	0.17142	9.58e-05	0.000152098	0.00122868	0.000887281	1.15811
ENSG00000119682.12	0.0592718	0.11685	0.000158717	0.000555449	0.00267778	0.00475352	1.01075
ENSG00000120029.8	0.29308	0.573754	0.000802564	0.00104025	0.00273838	0.00181306	0.977038
ENSG00000148965.4	0.0132544	0.0310532	2.5e-05	0.000171094	0.00188925	0.00550971	1.33862
ENSG00000187800.9	0	0.0353613	0	4.14e-05	8.37e-05	0.00117154	Inf
ENSG00000157540.15	0.0179596	0.0313107	3.83e-05	9.38e-05	0.00213465	0.00299449	0.911865
ENSG00000147883.9	0.0157195	0.0356876	1.97e-05	6.89e-05	0.00125291	0.00193136	1.27958
ENSG00000171853.11	0.037304	0.0969904	0.000378662	0.000382828	0.0101507	0.00394707	1.41562
ENSG00000106397.7	0.0307226	0.114603	0.00080822	0.00164994	0.026307	0.014397	1.93054
ENSG00000159140.13	0.0272206	0.05284	0.000117667	0.00016956	0.0043227	0.00320894	1.02369
ENSG00000135241.12	0.0614009	0.450274	6.55e-05	0.000140185	0.00106754	0.000311333	2.88273
ENSG00000103502.9	0.0131923	0.0469059	0.000149299	0.00037657	0.0113171	0.00802819	1.90406
ENSG00000173914.7	0.0207382	0.0376359	0.000134999	0.000122486	0.00650969	0.00325449	0.952124
ENSG00000115107.15	0.00551845	0.0106115	2.51e-05	2.07e-05	0.00455453	0.00195036	1.24294
ENSG00000177731.11	0.00971989	0.0196267	4.98e-05	0.000101743	0.00512749	0.00518391	1.18415
ENSG00000131023.8	0.134387	0.214904	0.000260926	0.000532667	0.0019416	0.00247863	0.695728
ENSG00000132323.4	0.04081	0.0680166	8.9e-05	0.000173004	0.00218043	0.00254356	0.789767
ENSG00000073111.9	0	0.100104	0	0.00018118	0.000581824	0.00180993	Inf
ENSG00000104904.8	0.00665144	0.0236743	0.000171106	0.000614646	0.0257246	0.0259626	1.97378
ENSG00000146674.10	0.0615066	0.258975	6.2e-05	6.09e-05	0.00100756	0.000235071	2.08833
ENSG00000115255.6	0.0192571	0.08425	5.73e-05	0.00011694	0.00297462	0.00138801	2.17119
ENSG00000125434.6	0.0789295	0.24626	9.42e-05	0.000228662	0.00119396	0.000928537	1.65686
ENSG00000170634.8	0.0308994	0.0675925	4.84e-05	4.94e-05	0.00156723	0.000731296	1.18191
ENSG00000006114.11	0.0331524	0.0847504	5.92e-05	0.000131545	0.00178575	0.00155215	1.39633
ENSG00000179134.10	0.124296	0.199608	0.000481854	0.000780698	0.00387666	0.00391116	0.703045
ENSG00000112081.12	0.0904468	0.285411	0.000610132	0.00201314	0.00674575	0.00705349	1.67127
ENSG00000167842.11	0.00911498	0.0360636	1.44e-05	4.74e-05	0.00157761	0.00131453	2.07937
ENSG00000179163.11	0.0134221	0.105699	2.32e-05	0.000189346	0.00172757	0.00179136	3.01059
ENSG00000092929.7	0.138723	0.310613	0.00141997	0.00194876	0.010236	0.00627392	1.17574
ENSG00000204386.6	0.0174716	0.0500973	0.000470569	0.00111451	0.0269334	0.0222469	1.58939
ENSG00000143815.10	0.00464153	0.0106074	1.03e-05	2.27e-05	0.0022119	0.0021354	1.49191
ENSG00000160282.9	0.00735921	0.139471	0.000100506	0.000658371	0.0136571	0.00472048	4.26944
ENSG00000180089.4	0.211606	0.572229	0.000620459	0.00146797	0.00293215	0.00256535	1.44264
ENSG00000165804.11	0.0546203	0.174845	0.000335771	0.000473673	0.00614738	0.00270911	1.69961
ENSG00000100601.5	0.051842	0.276491	4.64e-05	0.000288855	0.000895569	0.00104472	2.42835
ENSG00000126464.9	0.432126	1.30506	0.000792235	0.00209331	0.00183334	0.001604	1.59844
ENSG00000179837.6	0.021402	0.0687523	8.64e-05	0.000307434	0.00403737	0.00447162	1.73495
ENSG00000177889.5	0.0823567	0.137261	0.000107186	0.000200059	0.00130149	0.00145751	0.764416
ENSG00000135900.3	0.00791966	0.01787	2.22e-05	4.76e-05	0.0028084	0.00266184	1.35977
ENSG00000256073.2	0.00695971	0.0339286	1.66e-05	8.7e-05	0.00238237	0.00256535	2.38611
ENSG00000185269.7	0.0944975	0.250947	0.00405576	0.00324237	0.0429192	0.0129205	1.42428
ENSG00000169018.5	0.016584	0.0255669	2.22e-05	4.57e-05	0.00133937	0.00178564	0.757873
ENSG00000100105.13	0.0452961	0.0905921	0.000126007	0.000115494	0.00278184	0.00127487	1.03999
ENSG00000099917.13	0.00974721	0.017545	5.75e-05	0.000120735	0.00589902	0.00688145	1.03728
ENSG00000101076.12	0.197179	0.36042	0.00354374	0.00361717	0.0179721	0.010036	0.881798
ENSG00000112759.12	0.0653244	0.186491	0.000358798	0.000796599	0.00549255	0.00427152	1.53335
ENSG00000157800.13	0.0464648	0.102831	0.000122954	0.000276469	0.00264618	0.00268857	1.1814
ENSG00000165494.6	0.136911	0.303296	0.000214298	0.00030554	0.00156524	0.0010074	1.1606
ENSG00000112320.7	0.0250861	0.0469076	4.05e-05	1.68e-05	0.00161406	0.00035864	0.977761
ENSG00000011105.7	0.0338175	0.0848658	9.78e-05	0.000168389	0.00289155	0.00198418	1.3696
ENSG00000169660.11	0.080678	0.163373	0.000308409	0.000303557	0.00382271	0.00185806	1.04098
ENSG00000087253.7	0.01231	0.0389399	1.52e-05	1.27e-05	0.00123507	0.000325334	1.75
ENSG00000103591.8	0.0884421	0.209241	0.000113481	0.000313192	0.00128311	0.0014968	1.26053
ENSG00000129472.8	0.09289	0.236869	0.000413885	0.00108633	0.00445565	0.0045862	1.36662
ENSG00000177700.5	0.0680528	0.138032	0.000535561	0.00167903	0.00786979	0.0121641	1.04721
ENSG00000214706.6	0.145363	0.332146	0.000683901	0.000857848	0.00470478	0.00258274	1.20423
ENSG00000035928.10	0.0222506	0.0571098	3.36e-05	0.00010764	0.001508	0.0018848	1.42147
ENSG00000179403.10	0.018623	0.0723483	0.000197959	0.000461854	0.0106298	0.00638376	2.00653
ENSG00000112972.10	0.0387858	0.115214	9.85e-05	0.000242313	0.00254045	0.00210316	1.60206
ENSG00000198910.8	0.0124039	0.0956874	2.42e-05	8.47e-05	0.00195008	0.000884663	2.98425
ENSG00000156482.6	0.000371583	0.00134234	1.44e-05	5.37e-05	0.0388594	0.039998	3.34637
ENSG00000258818.2	0.0094343	0.0140558	0.000127795	6.68e-05	0.0135458	0.0047545	0.807773
ENSG00000100201.14	0.0237456	0.0569981	0.000455955	0.00100812	0.0192016	0.0176869	1.32503
ENSG00000196411.5	0.0533035	0.120623	0.000240899	0.000287195	0.00451938	0.00238092	1.20857
ENSG00000033011.7	0.118282	0.263006	0.000685351	0.00113774	0.00579423	0.00432589	1.16774
ENSG00000108379.5	0.0209921	0.0497181	2.23e-05	7.79e-05	0.00106086	0.00156755	1.31435
ENSG00000108924.9	0.0101874	0.0151438	0.000140647	9.55e-05	0.0138059	0.0063072	0.789171
ENSG00000003056.3	0.00988312	0.022891	3.28e-05	8.62e-05	0.00332295	0.00376561	1.35902
ENSG00000187147.13	0.0117097	0.0232157	6.52e-05	9.13e-05	0.00556699	0.00393065	1.13296
ENSG00000146676.5	0.0369671	0.0544627	6.9e-05	0.000123809	0.00186617	0.00227329	0.624435
ENSG00000182199.6	0.00603693	0.0187577	0.000134481	0.000117174	0.0222764	0.0062467	1.81275
ENSG00000198856.8	0.031705	0.102362	9.91e-05	0.000186556	0.00312465	0.00182252	1.72589
ENSG00000116786.7	0.0441003	0.231527	0.000183035	0.000747313	0.00415043	0.00322776	2.40808
ENSG00000101464.6	0.0369614	0.0733068	0.000176482	0.000174992	0.00477476	0.00238712	1.0368
ENSG00000269510.1	0.0355816	0.105102	9.77e-05	0.000421031	0.00274721	0.00400591	1.59681
ENSG00000089280.14	0.198404	0.4478	0.00370412	0.00650171	0.0186696	0.0145192	1.18379
ENSG00000101493.6	0.0751917	0.114426	0.000337506	0.00042269	0.00448861	0.00369399	0.638423
ENSG00000170248.9	0.0220332	0.0432199	3.05e-05	6.75e-05	0.00138426	0.0015627	1.05282
ENSG00000012211.8	0.0287255	0.0966221	3.82e-05	0.000126713	0.0013286	0.00131142	1.78696
ENSG00000170017.8	0.00574822	0.0423536	1.1e-05	1.53e-05	0.00191398	0.000360119	2.96243
ENSG00000141429.9	0.203189	0.357613	0.000330077	0.000423553	0.00162448	0.00118439	0.827352
ENSG00000056097.11	0.0624078	0.139137	0.000217299	0.000198566	0.00348192	0.00142712	1.1833
ENSG00000198585.7	0.0157781	0.0376741	1.62e-05	2.44e-05	0.00102984	0.000646881	1.34743
ENSG00000072364.8	0.452108	0.744151	0.00140999	0.00456434	0.00311869	0.00613362	0.725767
ENSG00000162496.4	0.00253079	0.00523802	3.67e-05	4.79e-05	0.014508	0.00913907	1.60157
ENSG00000160867.10	0.022495	0.051695	0.000386315	0.000335486	0.0171734	0.00648971	1.26831
ENSG00000130545.11	0.0775961	0.21789	0.000138126	0.000251362	0.00178006	0.00115362	1.50682
ENSG00000115392.7	0.0213713	0.185218	7.44e-05	5.79e-05	0.00348192	0.000312447	3.13473
ENSG00000198756.6	0.00979495	0.0274891	2.66e-05	2.1e-05	0.00271203	0.000763651	1.6124
ENSG00000119688.16	0.0280313	0.0678266	4.55e-05	0.000106917	0.00162155	0.00157633	1.32712
ENSG00000115459.13	0.024522	0.0919574	3.33e-05	9.71e-05	0.00135837	0.0010564	1.94552
ENSG00000085871.4	0.00244051	0.00239142	3.36e-05	2.8e-05	0.013782	0.0116926	0.985864
ENSG00000040487.8	0.0263226	0.0517515	0.000151165	0.000334312	0.00574279	0.00645995	1.04337
ENSG00000152256.9	0.0909263	0.162762	0.000135692	0.000192587	0.00149233	0.00118325	0.863357
ENSG00000031823.10	0.229234	0.400547	0.00140365	0.0022612	0.00612323	0.00564527	0.815896
ENSG00000104886.5	0.00597219	0.100893	5.19e-05	0.000616952	0.00868196	0.00611493	4.11304
ENSG00000086712.8	0.020542	0.0336361	2.78e-05	3.42e-05	0.00135539	0.00101644	0.814306
ENSG00000182405.4	0.0219742	0.0444634	2.98e-05	5.36e-05	0.00135583	0.00120506	1.09541
ENSG00000141179.9	0.0014379	0.00351486	3.53e-06	4.12e-06	0.0024563	0.0011722	2.05
ENSG00000159884.7	0.1401	0.239104	0.000218786	0.000272238	0.00156165	0.00113858	0.787843
ENSG00000139289.9	0.010341	0.0270345	0.000140934	0.000510079	0.0136287	0.0188677	1.51214
ENSG00000186951.12	0.183069	0.361987	0.000346394	0.00046181	0.00189215	0.00127576	0.99499
ENSG00000196535.10	0.0148647	0.084707	0.000147212	0.000336722	0.00990343	0.00397514	2.55209
ENSG00000052802.8	0.0176673	0.0991054	5.81e-05	0.000184013	0.00328945	0.00185674	2.52352
ENSG00000156521.9	0.302381	0.685397	0.000355988	0.00083055	0.00117728	0.00121178	1.18724
ENSG00000135390.13	0.00392172	0.00909385	7.12e-05	0.000138376	0.0181482	0.0152164	1.55702
ENSG00000084090.9	0.0167916	0.0553584	0.000150332	0.000507646	0.0089528	0.00917017	1.78421
ENSG00000157036.8	0.00364164	0.0162473	4.25e-06	1.8e-05	0.00116743	0.00110651	2.35978
ENSG00000100528.7	0.0150029	0.0281068	8.92e-05	0.000124486	0.00594269	0.00442903	1.02732
ENSG00000167595.10	0.20522	0.536137	0.000427291	0.00094706	0.00208211	0.00176645	1.39331
ENSG00000048140.13	0.00959251	0.0430893	1.96e-05	8.3e-05	0.00204035	0.00192679	2.24743
ENSG00000073969.14	0.0516313	0.133822	9.29e-05	0.000154509	0.00179955	0.00115459	1.40135
ENSG00000063245.10	0.0051376	0.0409724	2.73e-05	0.000184675	0.00531274	0.0045073	3.07922
ENSG00000172954.9	0.0062104	0.0224071	1.27e-05	3.62e-05	0.00204002	0.00161484	2.00097
ENSG00000198113.2	0.0822748	0.131461	0.000561893	0.00105884	0.00682946	0.0080544	0.704758
ENSG00000189339.7	0.0972222	0.183333	0.000425004	0.000424958	0.00437147	0.00231795	0.935993
ENSG00000204592.5	0.00856715	0.0220298	4.75e-05	0.000102922	0.00554529	0.00467192	1.51511
ENSG00000059378.8	0.0216858	0.0875178	5.11e-05	8.02e-05	0.00235784	0.000916839	2.05328
ENSG00000127616.13	0.0649041	0.138211	0.000349834	0.000386234	0.00539002	0.00279452	1.11732
ENSG00000110066.10	0.164911	0.505954	0.000349453	0.000266541	0.00211905	0.00052681	1.62539
ENSG00000138107.7	0.0610555	0.125551	0.00038396	0.000782257	0.0062887	0.0062306	1.06948
ENSG00000131381.8	0.0591657	0.128192	9.48e-05	0.000147453	0.0016023	0.00115025	1.14423
ENSG00000140332.11	0.00705832	0.0149925	1.53e-05	5.2e-05	0.002169	0.00347002	1.30548
ENSG00000176046.7	0.0662862	0.107078	0.000385669	0.000193803	0.00581824	0.00180993	0.726458
ENSG00000134109.6	0.0493853	0.134862	0.000245276	0.000507596	0.00496659	0.00376381	1.47642
ENSG00000196517.7	0.0193441	0.103953	0.000156555	0.000101028	0.00809312	0.000971864	2.46002
ENSG00000074201.4	0.00879879	0.0288056	3.34e-05	6.5e-05	0.00380007	0.00225677	1.82908
ENSG00000142634.8	0.0772868	0.153286	9.25e-05	0.000366747	0.00119641	0.00239257	1.01242
ENSG00000178971.9	0.670598	3.06927	0.00279454	0.00426301	0.00416724	0.00138893	2.19629
ENSG00000187535.9	0.037562	0.169029	6.98e-05	8.14e-05	0.00185863	0.000481815	2.19134
ENSG00000064932.11	0.222005	0.334716	0.000435313	0.000710935	0.00196082	0.002124	0.605116
ENSG00000120008.11	0.0096095	0.012162	1.78e-05	1.75e-05	0.00185224	0.00144048	0.605558
ENSG00000157593.12	0.00590275	0.0121093	8.04e-05	0.000128264	0.0136199	0.0105922	1.30253
ENSG00000166068.8	0.0441823	0.0643799	5.41e-05	5.59e-05	0.00122428	0.000868108	0.599047
ENSG00000162601.5	0.11877	0.443543	0.000374162	0.00142983	0.00315031	0.00322366	1.90975
ENSG00000166887.11	0.213927	0.336044	0.000872172	0.00110221	0.00407696	0.00327996	0.66417
ENSG00000099795.2	0.00404869	0.0078082	5.77e-05	8.66e-05	0.0142593	0.0110894	1.34068
ENSG00000085982.9	0.0151063	0.0966312	5.01e-05	0.000195557	0.00331879	0.00202374	2.71379
ENSG00000113194.8	0.0297036	0.0431059	0.000138474	0.000220765	0.00466186	0.00512147	0.618851
ENSG00000134851.8	0.0248359	0.0374668	5.59e-05	8.2e-05	0.00225147	0.00218869	0.686248
ENSG00000085377.9	0.0574901	0.281063	0.000118047	0.000504924	0.00205334	0.00179648	2.30267
ENSG00000055070.12	0.0464168	0.101906	0.000140826	0.000566764	0.00303395	0.00556163	1.17016
ENSG00000233404.2	0.0678394	0.1124	0.000351361	0.000303812	0.0051793	0.00270294	0.761462
ENSG00000169246.12	0.00145565	0.00378468	1.66e-05	2.29e-05	0.0114107	0.0060505	2.09625
ENSG00000106785.10	0.00860471	0.0335584	2.75e-05	3.21e-05	0.0031978	0.000956505	2.06542
ENSG00000162302.8	0.0193872	0.0424096	3.73e-05	0.000126889	0.00192363	0.002992	1.21138
ENSG00000124574.10	0.0942567	0.24879	0.000869748	0.00103665	0.00922745	0.00416679	1.41564
ENSG00000174013.7	0.0324465	0.0887506	1.18e-05	0.000106947	0.000364585	0.00120503	1.49201
ENSG00000156860.11	0.012883	0.0680942	0.000109307	0.000401659	0.00848458	0.00589857	2.45342
ENSG00000165119.14	0.198278	0.353401	0.000917469	0.00158966	0.00462719	0.00449818	0.845651
ENSG00000014216.11	0.109806	0.24169	0.00114292	0.00152373	0.0104085	0.00630449	1.15425
ENSG00000160447.6	0.130493	0.276965	0.000297153	0.00128753	0.00227715	0.00464869	1.1
ENSG00000175265.13	0.0307981	0.151937	6.71e-05	0.000156468	0.00217757	0.00102982	2.32621
ENSG00000198917.7	0.0296173	0.0716176	9.19e-05	0.000125714	0.00310355	0.00175535	1.32354
ENSG00000127947.11	0.255757	0.456645	0.000762266	0.000653743	0.00298043	0.00143162	0.845933
ENSG00000203813.4	0.0556657	0.121748	0.000597828	0.000852367	0.0107396	0.00700105	1.1592
ENSG00000106052.9	0.00186071	0.0117845	8.34e-06	2.92e-05	0.00447989	0.00247547	2.93451
ENSG00000107021.11	0.140882	0.366513	0.000297882	0.000781855	0.00211441	0.00213322	1.39028
ENSG00000099800.3	0.053718	0.0812003	0.000378419	0.000517892	0.00704454	0.00637795	0.64098
ENSG00000100991.7	0.0670676	0.119138	0.000980219	0.00165334	0.0146154	0.0138775	0.86009
ENSG00000121274.8	0.259737	0.622287	0.000290402	0.000564609	0.00111806	0.000907313	1.26762
ENSG00000149716.8	0.0095077	0.0172335	2.25e-05	8.17e-05	0.00236482	0.00474145	1.0505
ENSG00000112667.8	0.288298	0.468485	0.00084637	0.00128352	0.00293574	0.00273973	0.710072
ENSG00000163870.10	0.0565981	0.126546	0.000152791	0.000337205	0.00269958	0.00266468	1.18989
ENSG00000089006.12	0.0368068	0.0739513	0.000610805	0.000715797	0.0165949	0.00967931	1.05505
ENSG00000188739.10	0.136478	0.204717	0.000666323	0.00155459	0.00488227	0.00759382	0.604342
ENSG00000120733.9	0.18642	0.772796	0.000376377	0.00105374	0.00201897	0.00136355	2.05692
ENSG00000135220.6	0.0796737	0.219103	8.05e-05	4.69e-05	0.00100978	0.000214173	1.47665
ENSG00000077721.11	0.0178145	0.0305156	2.06e-05	3.71e-05	0.00115795	0.00121572	0.889197
ENSG00000089289.11	0.0135937	0.0574335	5.37e-05	0.000203473	0.00394806	0.00354275	2.13968
ENSG00000100804.14	0.00309315	0.00804721	7.04e-05	0.00021911	0.0227715	0.027228	1.76198
ENSG00000109079.5	0.0951708	0.184154	0.000269158	0.000413137	0.00282816	0.00224343	0.973073
ENSG00000170889.9	0.000978764	0.00369973	1.58e-05	6.44e-05	0.0161056	0.0173962	2.64878
ENSG00000196405.8	0.0272374	0.0452591	6.69e-05	6.31e-05	0.00245447	0.00139491	0.810261
ENSG00000141560.10	0.273124	0.428275	0.000827513	0.00119834	0.0030298	0.00279806	0.659389
ENSG00000225697.6	0.0676222	0.132239	0.000580621	0.0004967	0.00858625	0.00375608	0.995677
ENSG00000006744.14	0.122777	0.228015	0.0005044	0.00127487	0.00410825	0.00559118	0.910288
ENSG00000112130.12	0.02057	0.0323654	5.06e-05	0.00011347	0.00245895	0.00350591	0.760681
ENSG00000146576.8	0.0891598	0.204324	0.000260728	0.000557607	0.00292427	0.00272903	1.21501
ENSG00000149257.9	0.0277684	0.0650821	0.000517624	0.000905745	0.0186408	0.013917	1.28328
ENSG00000163297.12	0.00714432	0.0154398	1.1e-05	1.45e-05	0.00153987	0.000939615	1.32455
ENSG00000122376.7	0.116068	0.754444	0.000264372	0.00013364	0.00227773	0.000177138	2.70563
ENSG00000070404.5	0.0190988	0.0397256	4.28e-05	9.99e-05	0.0022411	0.00251379	1.14404
ENSG00000166295.4	0.153758	0.313212	0.000354048	0.000229451	0.00230262	0.000732574	1.03936
ENSG00000169230.5	0.019522	0.0400879	6.51e-05	0.000142891	0.00333335	0.00356444	1.12479
ENSG00000163516.9	0.0815352	0.158889	0.000664601	0.000636131	0.0081511	0.00400362	0.986252
ENSG00000165219.17	0.0653826	0.116502	5.53e-05	0.000123777	0.000845708	0.00106244	0.865165
ENSG00000197771.8	0.142042	0.271552	0.000198571	0.000177138	0.00139797	0.000652317	0.94961
ENSG00000180626.9	0.0517374	0.259232	5.42e-05	9.31e-05	0.0010468	0.000359157	2.33915
ENSG00000163728.6	0.0210275	0.0464671	7.7e-05	0.000126246	0.00365989	0.0027169	1.21916
ENSG00000231852.2	0.0233491	0.203556	5.22e-05	0.000132824	0.00223745	0.00065252	3.14155
ENSG00000180767.5	0.00219323	0.0058895	2.02e-05	1.71e-05	0.00921371	0.00291096	1.92542
ENSG00000120265.12	0.086409	0.283354	0.000240771	0.000429814	0.0027864	0.00151688	1.72677
ENSG00000129933.16	0.0233292	0.0500394	0.000127202	0.000180645	0.0054525	0.00361005	1.17107
ENSG00000169814.8	0.0473579	0.174476	9.87e-05	8.08e-05	0.002085	0.000463283	1.9023
ENSG00000187990.4	0.0295452	0.0488511	0.000247959	0.000516525	0.00839253	0.0105735	0.7977
ENSG00000117877.6	0.135827	0.338417	0.000154356	0.000448631	0.00113642	0.00132568	1.32878
ENSG00000269089.1	0.0328159	0.0516663	0.0001055	0.000214526	0.00321491	0.00415214	0.723428
ENSG00000118579.7	0.0339056	0.0489065	0.000160904	0.000275624	0.00474564	0.00563573	0.600951
ENSG00000130202.5	0.198857	0.556798	0.000558251	0.000781467	0.0028073	0.0014035	1.49297
ENSG00000146834.9	0.271291	0.47181	0.00131451	0.00306686	0.0048454	0.00650021	0.807805
ENSG00000133612.14	0.0180936	0.0250209	8.5e-05	8.73e-05	0.00469886	0.00348817	0.604005
ENSG00000174791.6	0.0349548	0.0823934	6.81e-05	0.00029114	0.00194726	0.00353354	1.28052
ENSG00000116771.5	0.355118	0.661782	0.00212987	0.00101021	0.00599764	0.00152651	0.905235
ENSG00000071894.10	0.00779485	0.0268922	0.000152226	0.000340358	0.0195291	0.0126564	1.91263
ENSG00000127831.6	0.00555319	0.0259149	2.86e-05	3.33e-05	0.00514511	0.00128614	2.3527
ENSG00000221916.2	0.0491013	0.120026	7.9e-05	8.45e-05	0.00160992	0.000704265	1.3199
ENSG00000154556.13	0.0338036	0.180286	4.51e-05	1.4e-05	0.00133324	7.78e-05	2.43505
ENSG00000196730.8	0.0452923	0.125425	9.75e-05	0.000113777	0.00215342	0.000907132	1.49848
ENSG00000119522.11	0.0322754	0.0679419	5.53e-05	5.19e-05	0.00171227	0.000763724	1.1263
ENSG00000169567.7	0.0020865	0.00276712	1.49e-05	2.8e-05	0.00715399	0.0101337	1.31972
ENSG00000120686.7	0.0115332	0.0301682	2.03e-05	4.82e-05	0.00176221	0.00159887	1.50051
ENSG00000150527.12	0.166751	0.401035	0.000749568	0.000808822	0.00449514	0.00201683	1.27623
ENSG00000196363.5	0.0433432	0.0788058	0.000187196	0.000158816	0.00431893	0.00201528	0.908292
ENSG00000243649.4	0.0754002	0.110587	0.0017121	0.000549238	0.0227068	0.00496657	0.586319
ENSG00000130255.8	0.0494672	0.0924673	0.000727794	0.00154033	0.0147126	0.0166581	0.941817
ENSG00000167992.8	0.0155888	0.0256268	0.000120803	0.000135501	0.00774932	0.00528749	0.850101
ENSG00000188191.10	0.108185	0.584201	0.000207222	0.000652678	0.00191543	0.00111721	2.43961
ENSG00000144224.12	0.0245234	0.0677729	0.000119315	0.000323109	0.00486534	0.00476752	1.51873
ENSG00000090470.10	0.241375	0.590027	0.000617555	0.00176099	0.00255849	0.00298458	1.29688
ENSG00000158796.12	0.27087	0.689487	0.000941324	0.00170815	0.00347519	0.00247742	1.35439
ENSG00000107341.4	0.0323943	0.0644174	9.59e-05	0.000136154	0.00296087	0.00211363	1.04696
ENSG00000165943.4	0.0225176	0.0444289	2.95e-05	7.16e-05	0.00131215	0.00161123	1.05915
ENSG00000164620.4	0.0145911	0.0305933	4.82e-05	6.55e-05	0.00330271	0.00214041	1.18021
ENSG00000074695.5	0.0610667	0.105771	0.000342727	0.000418844	0.00561234	0.0039599	0.827324
ENSG00000152223.8	0.0334814	0.123881	2.98e-05	0.00012874	0.000890854	0.00103922	1.91655
ENSG00000168591.11	0.0430709	0.100994	0.000272185	0.000415212	0.00631947	0.00411126	1.26533
ENSG00000136444.5	0.0326059	0.094761	0.000106902	0.000241617	0.0032786	0.00254975	1.57696
ENSG00000100802.10	0.114424	0.400485	0.000351544	0.000574128	0.00307229	0.00143358	1.8171
ENSG00000169057.15	0.103087	0.35436	0.000189044	0.000551319	0.00183384	0.00155581	1.79226
ENSG00000198517.5	0.0296154	0.0863678	0.000271418	0.00115663	0.00916473	0.0133919	1.58544
ENSG00000188868.9	0.697496	1.46142	0.000974335	0.000541239	0.0013969	0.000370352	1.07119
ENSG00000213445.4	0.0637696	0.160136	0.000214825	0.000489457	0.00336876	0.00305651	1.35151
ENSG00000160014.12	0.00379002	0.0116616	2.72e-05	9.51e-05	0.00717235	0.00815767	1.89612
ENSG00000112208.10	0.029263	0.106314	3.83e-05	9.5e-05	0.0013101	0.000893907	1.89482
ENSG00000138326.14	0.000748951	0.00558901	1.79e-05	0.000107378	0.0239556	0.0192124	3.4219
ENSG00000116688.12	0.0577671	0.113127	0.00020124	0.000704265	0.00348365	0.00622543	1.00212
ENSG00000184083.7	0	0.0427635	0	0.000104025	0.00333644	0.00243256	Inf
ENSG00000204231.6	0.165422	0.339339	0.00137487	0.00176422	0.00831124	0.00519899	1.04859
ENSG00000267270.1	0	0.0507932	0	0.000166404	0.0021063	0.00327611	Inf
ENSG00000030066.9	0.230315	0.358154	0.000590789	0.000902497	0.00256513	0.00251986	0.648992
ENSG00000068079.3	0.0998538	1.59017	0.0005553	0.000793531	0.00556113	0.000499022	3.99565
ENSG00000184209.14	0.0693489	0.111965	0.000111248	0.000237461	0.00160417	0.00212085	0.724285
ENSG00000108406.5	0.166808	0.413728	0.000247089	0.000439944	0.00148128	0.00106337	1.32037
ENSG00000136490.4	0.0255236	0.0792649	3.53e-05	8.87e-05	0.00138484	0.00111841	1.67962
ENSG00000198954.4	0.0995859	0.193639	0.000103328	0.000210939	0.00103758	0.00108934	0.979178
ENSG00000013306.11	0.0519932	0.218824	0.000521077	0.00178305	0.010022	0.00814834	2.09017
ENSG00000100726.10	0.249405	0.443387	0.000771767	0.00110806	0.00309443	0.00249908	0.839945
ENSG00000086015.16	0.0859705	0.178193	0.000462021	0.000587963	0.00537418	0.00329958	1.07279
ENSG00000131747.10	0.114671	0.188571	6.06e-05	0.000261623	0.000528589	0.0013874	0.738227
ENSG00000125779.17	0.0460495	0.0892785	0.000267177	0.000675593	0.00580196	0.00756725	0.995728
ENSG00000064489.17	0.0194358	0.129572	6.37e-05	4.95e-05	0.00327621	0.000382183	2.76436
ENSG00000139990.13	0.0549841	0.112777	0.000179192	0.000291381	0.00325897	0.0025837	1.06889
ENSG00000070718.7	0.0446456	0.127559	4.81e-05	0.000140247	0.00107714	0.00109946	1.54307
ENSG00000197296.5	0.039617	0.0856762	0.000211457	0.000292213	0.00533753	0.00341067	1.1548
ENSG00000113240.8	0.353494	0.904286	0.000531677	0.00072119	0.00150406	0.000797524	1.36035
ENSG00000108294.4	0.0157287	0.0252893	0.000247889	0.000348709	0.0157603	0.0137888	0.819798
ENSG00000010256.6	0.0902433	0.409103	0.00120259	0.0029928	0.0133261	0.00731551	2.18991
ENSG00000150459.8	0.0199917	0.0608534	4.89e-05	0.000240794	0.00244542	0.00395695	1.66367
ENSG00000167770.7	0.0240075	0.0957109	0.000188474	0.000766963	0.00785063	0.00801333	2.03232
ENSG00000253719.2	0.00768326	0.0126176	3.38e-05	7.74e-05	0.00440121	0.00613251	0.972116
ENSG00000143409.11	0.133203	0.250096	0.000389143	0.000372889	0.00292142	0.00149098	0.924689
ENSG00000204178.5	0.0355393	0.0785606	6.56e-05	0.000140947	0.00184558	0.00179412	1.18999
ENSG00000165879.7	0.0960946	0.192189	0.000130204	0.000151888	0.00135496	0.000790307	1.01991
ENSG00000077942.13	0.0159409	0.0341699	4.03e-05	7.91e-05	0.00252544	0.00231474	1.20088
ENSG00000103222.14	0.0251238	0.0556109	0.000284641	0.000546127	0.0113295	0.00982049	1.20969
ENSG00000092203.9	0.253759	0.390816	0.000464574	0.000860737	0.00183077	0.00220241	0.634261
ENSG00000145425.5	0.0282655	0.0617028	0.000258442	0.000637564	0.00914338	0.0103328	1.1837
ENSG00000071859.10	0.0496819	0.129413	0.000609188	0.000779415	0.0122618	0.00602268	1.40942
ENSG00000076108.7	0.0126536	0.0239137	5.17e-05	0.000140141	0.00408463	0.00586026	1.05993
ENSG00000174748.14	0.0874629	0.160349	6.25e-05	0.000267234	0.000714326	0.00166658	0.898109
ENSG00000140044.8	0.0859759	0.145276	0.000165477	4.73e-05	0.0019247	0.000325922	0.782826
ENSG00000158545.11	0.0361015	0.103604	0.000180797	0.000500905	0.00500803	0.00483482	1.55567
ENSG00000175906.4	0.150164	0.324164	0.0005172	0.000804447	0.00344423	0.00248161	1.1226
ENSG00000064393.11	0.00550473	0.00900328	1.92e-05	1.79e-05	0.00349341	0.0019933	1.05695
ENSG00000143093.10	0	0.0291686	0	0.000130228	0.00413345	0.00446467	Inf
ENSG00000102287.12	0.00584585	0.0139187	2.68e-05	2.23e-05	0.00457868	0.00160236	1.48548
ENSG00000250506.2	0.0087199	0.0831297	2.04e-05	0.000103266	0.00234275	0.00124223	3.29501
ENSG00000204469.8	0.0328359	0.0496188	0.000255587	0.000238522	0.00778375	0.0048071	0.666971
ENSG00000090061.13	0.0238155	0.0752068	4.06e-05	0.000218445	0.00170363	0.00290459	1.70603
ENSG00000136197.8	0.180467	0.297239	0.00017218	0.00040171	0.000954082	0.00135147	0.733783
ENSG00000164741.10	0.00922922	0.0224051	2.2e-05	2.89e-05	0.00238672	0.00129024	1.42976
ENSG00000117036.7	0.0121086	0.0404462	1.4e-05	0.000106185	0.00115652	0.00262534	1.82534
ENSG00000140931.15	0.0124797	0.023693	7.42e-05	0.000119154	0.00594231	0.00502906	1.06775
ENSG00000109445.6	0.00384807	0.0173163	8.78e-06	2.77e-05	0.00228236	0.00159748	2.3605
ENSG00000176055.9	0.0361965	0.0571523	5.88e-05	3.61e-05	0.00162322	0.000631185	0.721315
ENSG00000109323.4	0.00525082	0.0123978	3.43e-05	6.66e-05	0.00652638	0.00537409	1.49952
ENSG00000132361.12	0.0833411	0.192711	0.000627038	0.000894014	0.00752376	0.00463915	1.22896
ENSG00000171159.4	0.0604877	0.172822	0.000185963	0.000247924	0.00307439	0.00143456	1.53598
ENSG00000107789.11	0.0233626	0.0379642	6.59e-05	4.8e-05	0.00282086	0.00126564	0.792196
ENSG00000137504.9	0.112472	0.205625	0.000461613	0.00070883	0.00410424	0.00344719	0.889339
ENSG00000150403.13	0.0978117	0.30823	0.000295354	0.000633351	0.00301962	0.0020548	1.66839
ENSG00000143575.10	0.0358219	0.0580691	0.000226042	0.000388591	0.00631016	0.00669187	0.758298
ENSG00000132128.12	0.00862782	0.0412418	6.59e-05	0.000252007	0.00763892	0.00611048	2.34053
ENSG00000164048.9	0.0306394	0.0459591	4.92e-05	5.74e-05	0.0016073	0.00124999	0.661698
ENSG00000103365.11	0.15114	0.234949	0.00092475	0.00173613	0.00611848	0.00738937	0.653577
ENSG00000008516.12	0.138628	0.767784	0.00013102	0.00183408	0.00094512	0.0023888	2.47469
ENSG00000100139.9	0.259732	0.558669	0.000937721	0.00244517	0.00361034	0.00437677	1.11287
ENSG00000041880.10	0.0865519	0.230805	0.000232236	0.000433461	0.0026832	0.00187804	1.43149
ENSG00000165527.5	0.0158048	0.0258403	0.000155885	0.000220012	0.00986316	0.00851428	0.8412
ENSG00000033050.3	0.0440889	0.145493	0.000127914	0.000522257	0.00290126	0.00358956	1.74747
ENSG00000126768.8	0.0102067	0.0705353	3.7e-05	0.000264936	0.00362233	0.00375608	2.83831
ENSG00000174233.7	0.0183951	0.0597842	4.25e-05	0.000148814	0.00231163	0.00248919	1.7591
ENSG00000149100.8	0.0222439	0.0436935	2.76e-05	5.75e-05	0.00123986	0.00131486	1.05397
ENSG00000135404.7	0.0366379	0.0651352	0.00109711	0.00205148	0.0299446	0.0314957	0.884976
ENSG00000221963.5	0.0210068	0.174619	4.27e-05	4.98e-05	0.00203278	0.000285272	3.07569
ENSG00000119638.8	0.135539	0.341033	0.000379165	0.000718756	0.00279747	0.00210759	1.34286
ENSG00000165410.10	0.0425646	0.076387	0.000100806	0.000169858	0.0023683	0.00222365	0.89086
ENSG00000144802.7	0.0375568	0.0538171	0.000108771	0.000148762	0.00289616	0.00276422	0.585203
ENSG00000134070.4	0.112773	0.380607	0.000279856	0.000652926	0.00248159	0.00171549	1.76513
ENSG00000139370.6	0.00944652	0.0119656	1.94e-05	2.69e-05	0.00205805	0.00225075	0.610683
ENSG00000117298.10	0.00510722	0.0199538	1.85e-05	5.19e-05	0.00363153	0.00260232	2.13304
ENSG00000135452.5	0.0624923	1.24985	9.19e-05	0.000428871	0.00147075	0.000343139	4.32491
ENSG00000132613.10	0.00112652	0.00274751	3.7e-05	3.68e-05	0.0328311	0.0133938	2.20284
ENSG00000106366.7	0.00234772	0.00684026	8.91e-05	0.000230861	0.037933	0.0337503	1.98318
ENSG00000112033.9	0.0496743	0.0859231	0.000100803	0.000235182	0.00202928	0.00273712	0.832855
ENSG00000249853.3	0.0866118	0.445432	8.96e-05	2.99e-05	0.00103416	6.7e-05	2.37112
ENSG00000148843.9	0.202043	0.383942	0.00118888	0.00161057	0.0058843	0.00419484	0.937184
ENSG00000102910.9	0.140098	0.576874	0.000147821	0.000142009	0.00105513	0.00024617	2.04875
ENSG00000105662.11	0.0288626	0.0962088	4.21e-05	7.02e-05	0.00145998	0.000729913	1.77407
ENSG00000165819.7	0.0191922	0.0908962	0.000254908	0.00025606	0.0132819	0.00281706	2.28258
ENSG00000243725.2	0.0165645	0.0786812	2.38e-05	0.000198206	0.00143964	0.0025191	2.29264
ENSG00000062650.13	0.0332826	0.12267	7.62e-05	0.00010922	0.00228973	0.000890354	1.91125
ENSG00000114902.9	0.0231326	0.0422422	0.000129611	0.000138049	0.00560293	0.00326803	0.951462
ENSG00000102786.10	0.111291	0.188213	0.000936112	0.000738715	0.00841139	0.0039249	0.778631
ENSG00000255823.1	0.0135897	0.0301237	2.21e-05	6.11e-05	0.00162364	0.00202933	1.26205
ENSG00000197061.3	0.0128176	0.0169398	0.000392122	0.000334273	0.0305924	0.019733	0.598456
ENSG00000107929.10	0.0436322	0.100461	0.000163719	0.000377596	0.00375225	0.00375864	1.23922
ENSG00000182149.16	0.164306	0.297942	0.00179488	0.00279173	0.010924	0.00937005	0.872313
ENSG00000123684.8	0.0785533	0.137726	0.000165852	0.000222494	0.00211133	0.00161549	0.837319
ENSG00000137822.8	0.049262	0.0786824	7.78e-05	0.000116032	0.00158019	0.00147468	0.721687
ENSG00000006042.7	0.0515929	0.0762169	0.000142198	0.00012441	0.00275615	0.00163232	0.61063
ENSG00000133678.9	0.0197924	0.0575779	2.69e-05	6.28e-05	0.00135957	0.00109037	1.60151
ENSG00000148180.12	0.00623616	0.0241651	0.000211274	0.000287536	0.0338789	0.0118988	2.09358
ENSG00000108604.11	0.160859	0.493545	0.00079486	0.0015173	0.00494135	0.00307428	1.62563
ENSG00000123144.6	0.0452251	0.10854	0.00085034	0.00132261	0.0188024	0.0121854	1.29649
ENSG00000071462.7	0.00344741	0.0730039	2.43e-05	0.000567439	0.007055	0.00777273	4.45191
ENSG00000118785.9	0.00220658	0.00158148	8.01e-05	7.27e-05	0.0362915	0.0459426	0.866434
ENSG00000125827.4	0.021306	0.0817456	2.84e-05	7.58e-05	0.00133402	0.000927094	1.98313
ENSG00000020256.15	0.0612451	0.117954	7.29e-05	8.19e-05	0.00119111	0.000694741	0.976831
ENSG00000164163.6	0.0260311	0.0597129	3.77e-05	5.67e-05	0.00144747	0.000949801	1.25697
ENSG00000167615.12	0.00818686	0.0267686	0.000150211	0.000403996	0.0183478	0.0150922	1.8358
ENSG00000185262.7	0.0184832	0.0793356	7.78e-05	0.00065385	0.0042118	0.00824157	2.14618
ENSG00000169188.4	0.0242385	0.0457146	3.86e-05	0.000100551	0.00159092	0.00219955	0.992021
ENSG00000214063.6	0.00294037	0.0188612	2.85e-05	0.000148123	0.00969428	0.00785332	2.85708
ENSG00000175073.7	0.120909	0.18925	0.000136685	0.000220775	0.00113048	0.00116658	0.66703
ENSG00000168214.16	0.0271033	0.0550787	4.13e-05	0.000116012	0.00152236	0.0021063	1.08712
ENSG00000196966.3	0.11015	0.164491	0.000498677	0.000372305	0.00452725	0.00226338	0.602063
ENSG00000130714.11	0.0146806	0.0284624	2.51e-05	5.67e-05	0.00170916	0.00199381	1.07529
ENSG00000198909.3	0.048896	0.0772488	9.3e-05	0.000176239	0.00190141	0.00228145	0.706746
ENSG00000171988.13	0.205789	0.356702	0.000269389	0.000272353	0.00130905	0.000763531	0.805381
ENSG00000127054.14	0.228935	0.532794	0.000833477	0.00282847	0.00364068	0.00530875	1.22672
ENSG00000056998.14	0.0914865	0.587039	0.000162698	0.000173978	0.00177838	0.000296365	2.68834
ENSG00000171490.8	0.0760647	0.131603	0.000706906	0.00107203	0.00929349	0.00814591	0.819349
ENSG00000092445.7	0.0193919	0.0503858	6.43e-05	7.92e-05	0.00331796	0.0015724	1.44697
ENSG00000124143.6	0.013697	0.05061	7.54e-05	0.000137962	0.0055082	0.00272599	1.9543
ENSG00000139436.16	0.0515574	0.130121	0.0001093	0.000187713	0.00211997	0.0014426	1.36373
ENSG00000171105.9	0.0326785	0.0822458	0.000148005	0.0001922	0.00452914	0.0023369	1.37507
ENSG00000184500.10	0.000324763	0.000194858	6.39e-07	3.73e-07	0.00196716	0.00191231	3.01854
ENSG00000105568.13	0.0708466	0.115754	0.000245173	0.00052227	0.00346062	0.0045119	0.740443
ENSG00000133393.8	0.0965888	0.297528	0.000120647	0.00046243	0.00124908	0.00155424	1.63599
ENSG00000173706.8	0.0465551	0.131787	6.3e-05	0.000176259	0.0013523	0.00133745	1.52884
ENSG00000069849.6	0.00442138	0.0127811	3.9e-05	9.97e-05	0.00881616	0.00780197	1.78415
ENSG00000271303.1	0.0102158	0.0188253	9.09e-05	0.000279707	0.00890279	0.014858	1.05912
ENSG00000196199.9	0.310348	0.523712	0.000771104	0.000449763	0.00248464	0.000858797	0.763654
ENSG00000167695.10	0.0537381	0.103177	0.000308898	0.000324308	0.00574821	0.00314321	0.97656
ENSG00000130749.5	0.0285327	0.0726254	9.62e-05	0.000258237	0.00337323	0.00355574	1.39679
ENSG00000129315.5	0.168466	0.286814	0.000553104	0.00154291	0.00328318	0.00537948	0.781906
ENSG00000130741.6	0.0438033	0.0942321	0.000314549	0.000578871	0.00718095	0.00614304	1.14359
ENSG00000244687.7	0.0160817	0.0392904	0.000120927	0.000379116	0.00751956	0.00964907	1.3769
ENSG00000176953.6	0.0875053	0.307561	0.0003783	0.00125036	0.00432317	0.0040654	1.8258
ENSG00000158158.7	0.0633162	0.10228	0.000103162	0.000361029	0.00162932	0.00352981	0.72796
ENSG00000198034.6	0.0110029	0.0563348	4.5e-05	0.000336042	0.00409079	0.00596509	2.41788
ENSG00000107854.5	0.0505797	0.103502	8.73e-05	0.00014672	0.00172683	0.00141756	1.06827
ENSG00000182196.9	0.0131195	0.111516	9.45e-05	0.000535454	0.00720316	0.00480159	3.11904
ENSG00000163602.9	0.0024579	0.024579	3.13e-06	3.65e-05	0.00127442	0.00148667	3.45859
ENSG00000128242.8	0	0.122386	0	0.000131767	0.0012306	0.00107666	Inf
ENSG00000213889.6	0.0173788	0.0500918	0.000110388	0.000300468	0.00635188	0.00599835	1.59692
ENSG00000133135.9	0.0710895	0.117859	0.000210618	0.000276406	0.00296271	0.00234523	0.760943
ENSG00000104976.7	0.0325942	0.162971	5.44e-05	0.000317444	0.00166977	0.00194786	2.34403
ENSG00000123358.15	0.0374668	0.0576791	0.000122988	0.00023314	0.0032826	0.00404202	0.684306
ENSG00000174804.3	0.0207298	0.0460721	5.8e-05	5.92e-05	0.00279918	0.00128557	1.22802
ENSG00000170144.14	0.0575871	0.149988	0.000511417	0.000903529	0.00888075	0.00602401	1.4056
ENSG00000010404.13	0.00773338	0.00994103	5.95e-06	1.25e-05	0.000769042	0.00126157	0.680696
ENSG00000156587.11	0.030751	0.0585733	6.46e-05	8.38e-05	0.00210137	0.00142995	0.990169
ENSG00000211456.6	0.0208723	0.0443823	2.97e-05	5.32e-05	0.00142367	0.00119945	1.16705
ENSG00000118007.8	0.0700573	0.115019	7.7e-05	0.00011794	0.00109875	0.00102539	0.747602
ENSG00000100065.10	0.164203	0.260793	0.00128517	0.00163149	0.00782675	0.0062559	0.683029
ENSG00000172432.14	0.00653146	0.00859403	7.51e-05	8.76e-05	0.0114994	0.0101951	0.758047
ENSG00000173950.11	0.00524757	0.0122443	9e-06	1.63e-05	0.00171438	0.00133327	1.48542
ENSG00000160202.3	0.00483455	0.0084178	4.33e-05	6.79e-05	0.00895082	0.00806843	1.16832
ENSG00000023839.6	0.0118183	0.0184982	0.000322187	0.000485563	0.0272617	0.0262492	0.826827
ENSG00000169905.8	0.184254	0.762251	0.000506478	0.00159069	0.00274881	0.00208683	2.05402
ENSG00000138617.10	0.0632509	0.136233	4.56e-05	0.000212886	0.000721307	0.00156266	1.13409
ENSG00000136930.8	0.182128	0.278251	0.00122431	0.00357052	0.00672225	0.012832	0.626289
ENSG00000185624.10	0.00675518	0.0154978	0.00053545	0.00107694	0.079265	0.0694895	1.40995
ENSG00000170275.10	0.0135731	0.0200944	1.74e-05	1.89e-05	0.00128016	0.000941464	0.733245
ENSG00000117859.14	0.651128	2.78753	0.00233351	0.00161856	0.00358379	0.000580644	2.10006
ENSG00000155304.4	0.00627341	0.01349	1.21e-05	1.63e-05	0.00193587	0.00121175	1.34545
ENSG00000147642.12	0.0175039	0.0573879	2.19e-05	1.97e-05	0.00124953	0.000342971	1.77407
ENSG00000123983.9	0.0326878	0.0979586	0.000163448	0.000304745	0.00500028	0.00311095	1.62
ENSG00000033170.12	0.00631966	0.00768208	2.24e-05	2.47e-05	0.00354607	0.00321738	0.681219
ENSG00000005022.5	0.00334241	0.00428318	3.34e-05	3.38e-05	0.00998152	0.00790119	1.00916
ENSG00000187017.10	0.0217437	0.0452745	0.000137509	8.35e-05	0.00632409	0.00184433	1.13531
ENSG00000005882.7	0.118748	0.281246	0.000121388	0.000111793	0.00102223	0.000397492	1.25784
ENSG00000086232.8	0.128922	0.252869	0.000650225	0.000691978	0.00504354	0.00273651	0.987492
ENSG00000104522.11	0.105147	0.196274	0.00063152	0.00147339	0.00600607	0.00750678	0.920119
ENSG00000073910.15	0.53088	0.97328	0.000600091	0.000350016	0.00113037	0.000359625	0.879987
ENSG00000092094.6	0.249707	1.09063	0.000472706	0.000875803	0.00189305	0.000803024	2.13088
ENSG00000180035.6	0.143889	0.232021	0.000333226	0.000437313	0.00231586	0.0018848	0.706523
ENSG00000124659.5	0.0134204	0.0562377	5.47e-05	0.000255126	0.00407409	0.00453657	2.1291
ENSG00000136950.9	0.0564798	0.104416	0.000109693	0.000365603	0.00194216	0.0035014	0.92167
ENSG00000088280.14	0.216523	0.358096	0.00101826	0.000548233	0.00470276	0.00153097	0.737715
ENSG00000005483.15	0.0133247	0.0261446	4.4e-05	8.64e-05	0.00330358	0.00330322	1.10258
ENSG00000143515.12	0.0119204	0.0223507	8.89e-05	0.00012965	0.00745885	0.0058007	1.05783
ENSG00000139651.9	0.0482174	0.112621	0.000235339	0.00032655	0.00488079	0.00289954	1.2562
ENSG00000214248.2	0.119074	0.202426	0.000127881	0.000238685	0.00107396	0.00117912	0.784834
ENSG00000107159.8	0.00340437	0.0153197	2.34e-05	4.1e-05	0.00687503	0.00267333	2.3835
ENSG00000006007.7	0.0349065	0.0797862	0.000173667	0.000303885	0.00497521	0.00380874	1.23753
ENSG00000162244.6	0.0804715	0.19688	0.00107249	0.00195378	0.0133276	0.00992374	1.30992
ENSG00000124356.11	0.0930974	0.291576	0.000114965	0.000491742	0.00123489	0.0016865	1.66017
ENSG00000075643.5	0.146224	0.787362	0.000211324	0.000493035	0.0014452	0.000626186	2.43395
ENSG00000132963.7	0.0335732	0.057634	4.51e-05	0.00018056	0.00134281	0.00313288	0.841299
ENSG00000169228.9	0.0227564	0.0861986	9.52e-05	0.000126161	0.0041822	0.00146361	1.9625
ENSG00000197857.9	0.00368381	0.0663086	1.1e-05	3.6e-05	0.00299047	0.000542656	4.22217
ENSG00000137312.10	0.139701	0.273051	0.00128937	0.00195989	0.00922949	0.00717772	0.981428
ENSG00000089597.12	0.0882846	0.17783	0.00169434	0.00197651	0.0191917	0.0111146	1.03162
ENSG00000058272.11	0.0352684	0.083605	5.81e-05	0.000124958	0.00164732	0.00149463	1.28809
ENSG00000100083.14	0.201915	0.737768	0.00178568	0.00400591	0.00884373	0.00542978	1.87513
ENSG00000213977.3	0.316481	0.626047	0.0015875	0.00388532	0.00501609	0.00620611	0.991524
ENSG00000143190.17	0.0214175	0.0369267	1.95e-05	4.74e-05	0.000909938	0.00128262	0.879953
ENSG00000107077.13	0.0204164	0.0294491	3.9e-05	4.22e-05	0.00191077	0.00143293	0.645406
ENSG00000167978.12	0.0188907	0.0503395	0.000386612	0.000996237	0.0204657	0.0197904	1.48345
ENSG00000070950.5	0.151888	0.244105	5.19e-05	0.000272241	0.000341443	0.00111526	0.700988
ENSG00000176171.7	0.00942336	0.0171717	3.2e-05	6.26e-05	0.00339661	0.00364531	1.0588
ENSG00000116977.14	0.0083929	0.0274892	1.79e-05	4.06e-05	0.00213847	0.00147569	1.83511
ENSG00000181826.5	0	0.0353247	0	0.000181463	0.00691996	0.005137	Inf
ENSG00000119669.3	0.0120725	0.0228293	0.000102839	0.000123042	0.00851846	0.00538963	1.06712
ENSG00000119655.4	0.0730422	0.334777	0.000225486	0.000657597	0.00308707	0.00196429	2.20762
ENSG00000165102.10	0.0146706	0.0451404	3.04e-05	5.91e-05	0.00207169	0.00130905	1.6984
ENSG00000178950.12	0.0699277	0.11478	0.000273307	0.0003623	0.00390843	0.00315647	0.747333
ENSG00000084774.9	0.0493658	0.134443	0.000223552	0.000443885	0.00452848	0.00330166	1.47259
ENSG00000182979.13	0.0497089	0.0994178	0.0004023	0.0004693	0.00809312	0.00472048	1.03664
ENSG00000088298.8	0.0196162	0.0412517	0.000113159	0.00020189	0.00576865	0.00489409	1.15676
ENSG00000162881.5	0.0111743	0.0356956	2.19e-05	4.25e-05	0.00195549	0.00119017	1.77184
ENSG00000141756.14	0.00271153	0.00479146	7.2e-05	7e-05	0.0265637	0.0146135	1.41571
ENSG00000107140.11	0.0196863	0.061078	2.77e-05	0.000118328	0.00140525	0.00193733	1.69097
ENSG00000166881.5	0.0903772	0.231198	0.000101073	0.000393019	0.00111835	0.00169993	1.37158
ENSG00000149311.13	0.00943031	0.02443	2.43e-05	2.6e-05	0.00257528	0.00106301	1.51164
ENSG00000134717.13	0.116323	0.207719	0.000156511	0.000253578	0.00134549	0.00122077	0.855266
ENSG00000122085.12	0.00904649	0.398046	3.72e-05	0.0007159	0.00411138	0.00179854	5.46831
ENSG00000196642.11	0.136828	0.358116	0.00125233	0.000865714	0.0091526	0.00241741	1.39918
ENSG00000085998.9	0.0971584	0.176652	0.000343795	0.000501314	0.0035385	0.00283787	0.884161
ENSG00000164638.6	0.0194694	0.0721514	4.51e-05	4.95e-05	0.00231473	0.000685773	1.93864
ENSG00000113504.15	0.00556883	0.015469	6.21e-05	8.23e-05	0.0111442	0.00531824	1.68601
ENSG00000159128.10	0.0299032	0.0494318	0.000115956	9.94e-05	0.00387771	0.00201045	0.796566
ENSG00000185684.8	0.505141	0.817394	0.000684651	0.000689266	0.00135537	0.000843248	0.700803
ENSG00000130312.2	0.0555257	0.0976276	0.000391798	0.000652926	0.00705615	0.00668793	0.85164
ENSG00000148429.10	0.0304986	0.0715556	7.15e-05	0.000121129	0.00234296	0.0016928	1.28007
ENSG00000171135.10	0.0937897	0.200941	0.000616069	0.000782081	0.00656862	0.0038921	1.11828
ENSG00000162889.6	0.0394732	0.0690856	0.000190089	0.000451606	0.00481565	0.0065369	0.859446
ENSG00000161013.12	0.00875692	0.0270389	0.000121964	0.000329481	0.0139277	0.0121854	1.75204
ENSG00000129351.13	0.0709501	0.140223	0.000747534	0.00106581	0.010536	0.00760085	1.00944
ENSG00000110931.14	0.0191482	0.0513687	4.53e-05	8.18e-05	0.00236404	0.00159337	1.49178
ENSG00000197530.8	0.0134771	0.0215633	0.000100891	0.000117694	0.00748614	0.00545806	0.834462
ENSG00000198420.5	0.0153125	0.0259848	0.000155508	9.67e-05	0.0101556	0.00372333	0.894136
ENSG00000148343.14	0.0603567	0.193519	0.000132821	0.000367986	0.00220061	0.00190156	1.70002
ENSG00000107404.13	0.0997427	0.338046	0.000806254	0.00285459	0.00808334	0.00844438	1.77233
ENSG00000179698.9	0.179809	0.292416	8.47e-05	0.000412988	0.000470826	0.00141233	0.715671
ENSG00000099817.7	0.0205298	0.0332099	0.0002142	0.000525469	0.0104336	0.0158227	0.798045
ENSG00000178952.4	0.0110793	0.0260477	0.00014366	0.000301654	0.0129665	0.0115808	1.36364
ENSG00000160714.5	0.0101907	0.0159074	2.9e-05	6.01e-05	0.00284584	0.00378087	0.849967
ENSG00000197451.6	0.00900851	0.0232255	6.83e-05	0.00027176	0.007584	0.0117009	1.51148
ENSG00000099246.12	0.0538359	0.0881891	7.24e-05	0.00015261	0.00134544	0.00173048	0.753431
ENSG00000197183.8	0.0170732	0.0322051	6.07e-05	8.98e-05	0.00355509	0.00278924	1.02248
ENSG00000095564.9	0.107115	0.277351	0.000156515	0.000220619	0.00146119	0.000795449	1.38652
ENSG00000167880.3	0.0590394	0.231024	0.000107508	0.000250825	0.00182095	0.00108571	1.98431
ENSG00000103512.10	0.0131212	0.0194194	0.000112173	0.000130854	0.00854899	0.00673834	0.738201
ENSG00000111181.8	0.0508596	0.219546	0.000429005	0.0010464	0.00843509	0.00476619	2.12666
ENSG00000108423.10	0.626821	1.41035	0.000902398	0.000526342	0.00143964	0.0003732	1.17397
ENSG00000177873.8	0.261386	0.445114	0.000171047	0.000521003	0.000654383	0.00117049	0.777918
ENSG00000167136.6	0.0242786	0.0480885	9.32e-05	0.000167502	0.00383905	0.0034832	1.05899
ENSG00000064999.12	0.0344155	0.0524228	5.34e-05	0.000107988	0.00155181	0.00205994	0.674869
ENSG00000158769.13	0.0245441	0.0495531	0.000122262	0.00022474	0.00498131	0.00453534	1.08449
ENSG00000154144.8	0.188029	0.882918	0.00028038	0.0013083	0.00149115	0.00148179	2.23605
ENSG00000204138.8	0.109514	0.204873	0.000376053	0.000783359	0.00343383	0.00382363	0.922524
ENSG00000119139.12	0.0122664	0.0177109	7.34e-05	6.8e-05	0.00598293	0.00383863	0.717984
ENSG00000140455.12	0.148913	0.223369	0.00077262	0.000579403	0.00518841	0.00259393	0.602927
ENSG00000141504.7	0.0193558	0.0312166	0.000250351	0.00019982	0.0129342	0.00640107	0.799979
ENSG00000116260.12	0.00625209	0.0313868	1.71e-05	4.66e-05	0.00273625	0.00148358	2.43624
ENSG00000158019.16	0.0296095	0.0789587	9.79e-05	9.13e-05	0.00330514	0.00115667	1.46015
ENSG00000144028.10	0.0574103	0.177152	0.000251273	0.000565303	0.00437679	0.00319107	1.64643
ENSG00000236287.3	0	0.316989	0	0.000412485	0.00136337	0.00130126	Inf
ENSG00000159314.7	0.0410727	0.0836321	8.91e-05	0.000287739	0.00216864	0.00344054	1.06898
ENSG00000105323.12	0.255997	0.44423	0.00196471	0.00350529	0.00767476	0.00789071	0.805083
ENSG00000089060.7	0.053974	0.137111	5.98e-05	7.87e-05	0.00110724	0.00057406	1.37178
ENSG00000166197.12	0.0135101	0.0664595	5.51e-05	0.000276844	0.00408103	0.0041656	2.35106
ENSG00000111252.6	0.0121452	0.0271918	5.19e-05	4.17e-05	0.00427545	0.00153461	1.28801
ENSG00000198722.8	0.2675	0.78645	0.000528309	0.000862812	0.00197499	0.0010971	1.56147
ENSG00000141551.10	0.0346056	0.100828	0.000440143	0.000926867	0.0127188	0.00919252	1.57845
ENSG00000204525.10	0.00128293	0.00609393	1.71e-05	4e-05	0.0133556	0.00655992	2.73363
ENSG00000149182.10	0.118913	0.203233	0.000737529	0.00147043	0.00620227	0.0072352	0.79245
ENSG00000198355.4	0.00603359	0.020249	0.000128148	0.000377821	0.0212391	0.0186587	1.91159
ENSG00000143753.8	0.0589583	0.1698	0.000143018	0.000213551	0.00242575	0.00125766	1.54782
ENSG00000113119.8	0.274747	0.901515	0.00145186	0.00296389	0.00528433	0.00328768	1.71921
ENSG00000134153.5	0.0177251	0.0256759	9.02e-05	0.000171382	0.00508612	0.00667482	0.667603
ENSG00000140326.8	0.131103	0.341663	0.000223058	0.000508586	0.0017014	0.00148856	1.39346
ENSG00000186153.12	0.00662412	0.00947986	4.34e-05	4.72e-05	0.00654681	0.00498074	0.849041
ENSG00000129083.8	0.0149379	0.100831	5.31e-05	0.000278801	0.00355542	0.00276503	2.78984
ENSG00000187792.3	0.814948	1.38863	0.00124062	0.00106638	0.00152233	0.000767938	0.773467
ENSG00000113790.6	0.0304706	0.167588	3.98e-05	5.11e-05	0.00130648	0.000304813	2.48088
ENSG00000177854.7	0.026612	0.0494222	3.25e-05	7.05e-05	0.00122268	0.00142631	0.964302
ENSG00000132434.5	0.0142574	0.132435	1.61e-05	5.51e-05	0.00112976	0.000416182	3.24217
ENSG00000056736.5	0.0035646	0.00835453	2.27e-05	4.42e-05	0.00638023	0.00529266	1.59912
ENSG00000204427.7	0.0761274	0.273437	0.000360282	0.000960648	0.00473262	0.00351323	1.85849
ENSG00000104870.8	0.131518	0.212984	0.00302941	0.00217473	0.0230343	0.0102108	0.714041
ENSG00000182500.7	0.0223587	0.0311666	4.7e-05	6.98e-05	0.00210233	0.0022392	0.590079
ENSG00000174243.5	0.032429	0.0855766	0.000114858	0.000578579	0.00354183	0.00676095	1.44172
ENSG00000047634.10	0.0049937	0.0126018	1.43e-05	1.27e-05	0.00285764	0.00101017	1.59158
ENSG00000105327.11	0.0196848	0.0636913	0.000104875	9.13e-05	0.00532773	0.00143423	1.74921
ENSG00000130517.9	0.104373	0.166075	0.000845538	0.000694101	0.00810114	0.00417944	0.693278
ENSG00000136153.15	0.394429	0.662273	0.000575702	0.00059349	0.00145959	0.000896141	0.755043
ENSG00000140859.11	0.0340658	0.0498266	0.000161685	0.000225716	0.00474626	0.00453003	0.619747
ENSG00000159592.6	0.281383	0.784912	0.00175222	0.0028509	0.00622717	0.00363212	1.48572
ENSG00000166508.13	0.056029	0.149411	0.000397104	0.000772063	0.00708747	0.00516739	1.43967
ENSG00000158201.5	0.057171	0.30806	0.000167646	0.00024795	0.00293236	0.000804875	2.44187
ENSG00000154269.10	0.0237003	0.0987511	8.03e-05	3.9e-05	0.00338739	0.000395153	2.09487
ENSG00000100345.16	0.0104117	0.0215512	0.000173898	0.000232443	0.0167021	0.0107856	1.20558
ENSG00000123561.10	0.00159732	0.00290282	2.35e-05	1.32e-05	0.0147022	0.0045502	1.74194
ENSG00000159348.8	0.126175	0.504701	0.000227059	0.000529748	0.00179955	0.00104963	2.00782
ENSG00000102977.9	0.0192554	0.204506	0.000102963	0.000318915	0.00534724	0.00155945	3.42622
ENSG00000132359.9	0.00824951	0.0378175	1.9e-05	2.89e-05	0.00230661	0.000763049	2.28746
ENSG00000153714.5	0.120364	0.289627	0.000265374	0.000135437	0.00220475	0.000467625	1.28032
ENSG00000139116.13	0.014363	0.0547281	2.17e-05	2.96e-05	0.00150883	0.000541575	1.99363
ENSG00000171045.10	0.00267417	0.0182098	4.31e-06	7.9e-06	0.00161126	0.000433753	2.94915
ENSG00000166471.6	0.146106	0.231656	0.0004414	0.000595008	0.00302108	0.0025685	0.682249
ENSG00000165821.7	0.0234586	0.0493865	3.08e-05	3.6e-05	0.00131393	0.00072806	1.14505
ENSG00000100060.13	0.0387858	0.110539	5.4e-05	7.98e-05	0.00139205	0.000721727	1.54362
ENSG00000139112.6	0.0818503	0.157562	0.0002555	0.000655712	0.00312155	0.00416162	0.96879
ENSG00000204389.8	0.231832	0.357334	0.00042826	0.000731532	0.00184729	0.00204719	0.636263
ENSG00000180879.9	0.00485815	0.0170035	0.00014711	0.000400423	0.030281	0.0235494	2.0014
ENSG00000164880.11	0.161452	0.71356	0.000869533	0.00209209	0.00538571	0.00293191	2.14964
ENSG00000172053.10	0.0105517	0.0527583	0.000190851	0.00055659	0.0180873	0.0105498	2.38772
ENSG00000112592.8	0.0373793	0.0784965	8.97e-05	0.00021984	0.0024008	0.00280064	1.1161
ENSG00000167302.5	0.0734027	0.227548	0.000283673	0.000661833	0.00386462	0.00290854	1.64875
ENSG00000125037.8	0.0936325	0.157555	0.000177134	0.000430489	0.0018918	0.00273231	0.774963
ENSG00000164050.8	0.0289188	0.0637641	0.000662964	0.000437629	0.022925	0.00686325	1.19636
ENSG00000198732.6	0.0264328	0.039685	7.64e-05	9.14e-05	0.00289149	0.00230354	0.674418
ENSG00000198959.7	0.00363271	0.0385068	1.51e-05	3.52e-05	0.00415461	0.000914439	3.4948
ENSG00000111057.6	0.0297379	0.0428225	0.000196793	0.00020661	0.00661758	0.0048248	0.608198
ENSG00000099365.5	0.276483	0.575085	0.000147559	0.000688533	0.000533698	0.00119727	1.06436
ENSG00000214290.3	0.0247268	0.0684742	9.98e-05	3.58e-05	0.00403445	0.000522928	1.52114
ENSG00000136827.11	0.0292848	0.0929131	9.25e-05	0.000291597	0.00315821	0.00313838	1.70415
ENSG00000213672.3	0.308592	0.847441	0.00383149	0.00361005	0.012416	0.00425995	1.46283
ENSG00000117114.15	0.00414762	0.0223333	8.55e-06	1.15e-05	0.00206108	0.000515215	2.57879
ENSG00000168273.3	0.0139164	0.0486452	4.11e-05	9.25e-05	0.00295573	0.00190233	1.87697
ENSG00000160803.7	0.0547144	0.121284	0.000125274	0.000231383	0.00228959	0.00190779	1.17864
ENSG00000103051.14	0.0348638	0.107554	0.000144746	0.000293008	0.00415176	0.0027243	1.65868
ENSG00000135535.10	0.0519885	0.0840967	0.00056243	0.000850665	0.0108184	0.0101153	0.737164
ENSG00000103876.7	0.01296	0.0686671	2.13e-05	5.86e-05	0.00164732	0.000854072	2.45649
ENSG00000170836.7	0.204011	0.345931	0.000265609	0.000606217	0.00130194	0.00175242	0.774021
ENSG00000170852.6	0.0278996	0.0600447	6.47e-05	0.000162533	0.00232043	0.00270687	1.16474
ENSG00000185917.9	0.0526443	0.153777	0.000133124	0.000359119	0.00252875	0.00233533	1.57035
ENSG00000185022.7	0.0602444	0.102248	0.000262884	0.000802048	0.00436364	0.00784416	0.799162
ENSG00000213380.9	0.00991944	0.0396778	0.000132752	0.000116146	0.013383	0.00292723	2.08679
ENSG00000189143.8	0.00397372	0.00828508	4.73e-05	0.000134942	0.0119088	0.0162873	1.4332
ENSG00000167220.7	0.580683	0.958548	0.00106792	0.0007258	0.00183908	0.000757187	0.728883
ENSG00000168575.5	0.0293687	0.0416396	0.000103012	0.000155774	0.00350756	0.003741	0.588045
ENSG00000137509.6	0.00678563	0.0138093	2e-05	5.65e-05	0.00295384	0.00409186	1.26095
ENSG00000090661.7	0.0341329	0.0640946	0.000310983	0.000249779	0.00911092	0.00389703	0.964658
ENSG00000144655.10	0.0301932	0.0902961	0.000134112	0.000511061	0.0044418	0.00565984	1.61999
ENSG00000121310.12	0.0323593	0.0647187	6.3e-05	7.35e-05	0.00194761	0.00113599	1.055
ENSG00000168264.6	0.0180114	0.0321756	0.000365581	0.000390324	0.0202971	0.012131	0.944174
ENSG00000107957.12	0.00757506	0.00897963	5.26e-05	5.16e-05	0.00694638	0.00574203	0.59402
ENSG00000119689.10	0.0219568	0.0498312	0.000110217	0.000241294	0.00501972	0.00484222	1.25272
ENSG00000125741.4	0.0984606	0.251334	0.000187363	0.000431382	0.00190292	0.00171637	1.36726
ENSG00000108826.11	0.0427887	0.0741155	0.000318153	0.000759743	0.00743544	0.0102508	0.841164
ENSG00000163956.6	0.388002	0.711051	0.0014824	0.00309451	0.00382061	0.00435203	0.880731
ENSG00000176108.5	0.0386997	0.125635	0.000128512	0.000402045	0.00332076	0.0032001	1.72761
ENSG00000155363.14	0.0411497	0.0909944	0.000371147	0.000526571	0.00901944	0.00578685	1.18456
ENSG00000075239.9	0.0216357	0.033999	7.01e-05	7.01e-05	0.00324203	0.00206289	0.753997
ENSG00000186017.10	0.025142	0.301704	3.39e-05	0.000105601	0.00135021	0.000350016	3.59686
ENSG00000144567.6	0.079262	0.147525	0.000475651	0.000787553	0.006001	0.00533844	0.921741
ENSG00000008282.3	0.0137817	0.0188879	2.87e-05	4.82e-05	0.00208238	0.00255064	0.631985
ENSG00000149428.14	0.0094452	0.0184181	0.000112709	0.000236664	0.0119329	0.0128495	1.14428
ENSG00000118816.5	0.014315	0.0225617	7.83e-05	0.00011513	0.00546796	0.00510288	0.806282
ENSG00000090615.8	0.0355359	0.0963683	0.0002559	0.000771171	0.00720116	0.00800233	1.47656
ENSG00000105197.6	0.0138747	0.0628985	8.78e-05	0.000136638	0.00633156	0.00217236	2.23614
ENSG00000113712.12	0.0691492	0.267801	0.000306269	0.0013636	0.0044291	0.00509185	1.96734
ENSG00000186174.8	0.00759339	0.0835273	2.44e-05	0.000569567	0.00321499	0.00681894	3.50122
ENSG00000141526.10	0.00597364	0.00690217	0.000229728	0.00019831	0.0384569	0.0287316	0.646787
ENSG00000196497.11	0.0901921	0.220683	0.000646662	0.00184577	0.00716982	0.00836389	1.30816
ENSG00000164011.13	0.0331376	0.0625675	6.49e-05	9.29e-05	0.00195844	0.00148499	0.97384
ENSG00000112249.9	0.0100196	0.0244925	5.19e-05	4.44e-05	0.00518072	0.00181306	1.42761
ENSG00000120708.12	0.0103933	0.0138793	0.000279807	0.000172059	0.0269218	0.0123968	0.652806
ENSG00000048162.15	0.0669419	0.175266	0.000374682	0.000643702	0.00559711	0.00367271	1.4098
ENSG00000074054.13	0.0239981	0.0343421	9.4e-05	0.000109641	0.00391648	0.00319261	0.618221
ENSG00000178252.13	0.0920573	0.191068	0.000963595	0.00124036	0.0104673	0.00649171	1.07343
ENSG00000165637.9	0.0719293	0.136666	0.000195099	0.000345938	0.00271237	0.00253127	0.953305
ENSG00000160888.6	0.00370028	0.00474331	4.93e-05	8.17e-05	0.0133273	0.0172348	0.958033
ENSG00000011007.8	0.116955	0.212646	0.000274788	0.000480827	0.00234951	0.00226116	0.88084
ENSG00000094975.9	0.0235854	0.0353139	5.08e-05	7.03e-05	0.00215268	0.00199164	0.68078
ENSG00000134262.8	0.0827385	0.689488	0.000124752	0.00036382	0.00150778	0.000527667	3.0644
ENSG00000104472.5	0.0271662	0.0414662	4.24e-05	6.48e-05	0.00156194	0.00156177	0.694655
ENSG00000184481.12	0.0228699	0.0971973	3.99e-05	2.33e-05	0.00174335	0.000239257	2.12398
ENSG00000007080.6	0.0664202	0.112403	0.000184539	0.000526222	0.00277836	0.00468155	0.791956
ENSG00000136933.12	0.0628914	1.19494	0.000279296	0.000442172	0.00444093	0.000370038	4.25105
ENSG00000269699.1	0.00239955	0.0025407	3.79e-05	2.21e-05	0.0158065	0.00870728	1.05414
ENSG00000197712.7	0.0210937	0.0364346	4.98e-05	3.34e-05	0.00235887	0.00091724	0.883775
ENSG00000163875.11	0.253358	0.448249	0.000445113	0.00132695	0.00175685	0.0029603	0.832916
ENSG00000114268.7	0.0929188	0.406929	0.000104799	0.00137194	0.00112786	0.00337146	2.14014
ENSG00000135048.9	0.0101096	0.0150397	0.00020515	0.000235623	0.0202926	0.0156667	0.791667
ENSG00000144021.2	0.0261747	0.0471372	0.000190099	0.000215038	0.00726267	0.00456196	0.923241
ENSG00000132677.8	0.284949	0.567906	0.00547706	0.00290419	0.0192212	0.00511385	1.00288
ENSG00000100219.12	0.00748713	0.0125271	0.000419303	0.000378577	0.0560032	0.0302207	1.00068
ENSG00000165118.10	0.0727993	0.182931	0.000106413	0.000289648	0.00146173	0.00158337	1.34977
ENSG00000173599.9	0.0798855	0.170053	0.000404783	0.000453947	0.00506704	0.00266944	1.11213
ENSG00000198646.9	0.0119725	0.044897	3.02e-05	7.93e-05	0.00252484	0.0017672	1.98401
ENSG00000206503.7	0.00895779	0.0320595	0.000419313	0.00122287	0.0468099	0.0381437	1.94611
ENSG00000147905.13	0.129186	0.336562	0.000132278	8.93e-05	0.00102394	0.000265437	1.39317
ENSG00000151746.9	0.0141132	0.0268457	3.77e-05	5.49e-05	0.00266953	0.00204642	1.05465
ENSG00000178401.10	0.0553838	0.142416	0.000115705	0.000173539	0.00208916	0.00121854	1.38838
ENSG00000168758.6	0.0546116	0.142341	0.000554187	0.00118522	0.0101478	0.00832659	1.40788
ENSG00000152818.14	0.00308656	0.00495518	2.24e-05	1.48e-05	0.00724111	0.00298633	1.26128
ENSG00000198208.7	0.0184821	0.0369641	4.11e-05	8.71e-05	0.00222111	0.00235547	1.09372
ENSG00000091317.7	0.0112932	0.0173825	4.73e-05	8.17e-05	0.0041903	0.00470016	0.813399
ENSG00000077458.8	0.0112063	0.0161802	5.57e-06	1.77e-05	0.000497234	0.00109564	0.734369
ENSG00000106263.13	0.090408	0.138626	0.00133048	0.00118991	0.0147163	0.00858361	0.644054
ENSG00000198663.12	0.00612837	0.0275776	1.18e-05	6.17e-05	0.0019185	0.00223801	2.29276
ENSG00000184232.4	0.0172151	0.0417134	0.000189883	0.000387636	0.0110301	0.00929284	1.36009
ENSG00000269430.1	0.141184	0.344136	0.00025187	0.000212201	0.00178399	0.000616621	1.29701
ENSG00000007520.3	0.0216639	0.212019	9.64e-05	0.000800667	0.00445122	0.00377639	3.30767
ENSG00000154222.10	0.0141787	0.0206738	3.06e-05	6.39e-05	0.00215852	0.00309028	0.706939
ENSG00000104361.5	0.021616	0.101013	2.68e-05	2.17e-05	0.00124042	0.00021437	2.25949
ENSG00000132793.7	0.0427045	0.108702	0.000185428	0.000448642	0.00434212	0.00412725	1.38125
ENSG00000264364.2	0.024974	0.0627263	9.3e-05	0.000375123	0.003722	0.00598031	1.38496
ENSG00000160588.5	0	0.353063	0	0.000764128	0.000881268	0.00216429	Inf
ENSG00000101452.10	0.0233814	0.0636938	5.43e-05	0.0002087	0.00232034	0.00327662	1.50118
ENSG00000109618.7	0.00506025	0.0509092	3.7e-05	0.000162653	0.00730355	0.00319496	3.39841
ENSG00000197724.6	0.0107373	0.0250537	1.29e-05	2.62e-05	0.00119718	0.00104742	1.35764
ENSG00000170608.2	0.0275246	0.0910279	0.000262944	0.000479544	0.00955308	0.0052681	1.76472
ENSG00000240053.8	0.0582992	0.127657	0.000285083	0.000807648	0.00489	0.00632668	1.15958
ENSG00000170385.9	0.0123053	0.0415052	4.76e-05	0.000104371	0.00386749	0.00251466	1.83728
ENSG00000089685.10	0.114892	0.175074	7.92e-05	0.000492514	0.000689014	0.00281317	0.629891
ENSG00000227184.3	0.077542	0.180375	0.000244693	0.00123312	0.00315562	0.00683644	1.23879
ENSG00000140365.11	0.0205516	0.0528469	8.93e-05	0.000208422	0.00434679	0.00394389	1.42889
ENSG00000176407.13	0.0184279	0.0508002	2.83e-05	8.98e-05	0.00153841	0.00176701	1.53173
ENSG00000146083.7	0.0103476	0.0160118	8.02e-05	0.000106259	0.00775183	0.00663627	0.836136
ENSG00000136271.6	0.141192	0.427937	0.000764082	0.00168846	0.00541167	0.00394558	1.60909
ENSG00000155463.8	0.0187706	0.053113	0.000360896	0.000532264	0.0192267	0.0100214	1.56648
ENSG00000160862.8	0.00578478	0.00931074	6.05e-05	6.12e-05	0.0104645	0.00657314	1.02366
ENSG00000099949.14	0.15236	0.317416	0.000946282	0.00165581	0.00621085	0.00521655	1.0716
ENSG00000069702.6	0.00450577	0.00434413	5.07e-05	2.05e-05	0.0112484	0.00472182	0.591885
ENSG00000163346.12	0.0264227	0.301785	0.000147927	0.00101072	0.00559845	0.00334914	3.52558
ENSG00000137166.10	0.0113558	0.0172091	9.55e-05	8.61e-05	0.00840812	0.00500132	0.792775
ENSG00000113552.11	0	0.0156129	0	5.78e-05	0.00378915	0.00370341	Inf
ENSG00000183291.11	0.0445647	0.131935	0.000144049	0.000218893	0.00323236	0.0016591	1.59341
ENSG00000102984.10	0.0310212	0.362458	5.64e-05	0.00012802	0.00181666	0.000353201	3.55645
ENSG00000170190.11	0.38628	1.20712	0.00126415	0.0011521	0.00327263	0.000954414	1.64789
ENSG00000116237.11	0.0199932	0.0689766	5.07e-05	0.000207151	0.00253767	0.00300321	1.83765
ENSG00000158526.7	0.0591017	0.0872454	7.42e-05	0.000127812	0.00125583	0.00146498	0.603924
ENSG00000165661.11	0.112997	0.220888	0.000856258	0.00128425	0.00757768	0.00581402	0.98463
ENSG00000126432.9	0.00821928	0.0325035	8.13e-05	0.000275096	0.00989358	0.0084636	2.0886
ENSG00000073803.9	0.0136535	0.0267133	3.69e-05	3.74e-05	0.00270041	0.00140006	1.09584
ENSG00000135679.17	0.0562273	0.100444	0.000531451	0.00108756	0.00945183	0.0108275	0.873533
ENSG00000131067.12	0.0311817	0.263745	0.000175149	0.000238371	0.00561703	0.000903792	3.09405
ENSG00000185404.12	0.146016	0.271789	0.000490492	0.000557875	0.00335916	0.0020526	0.911103
ENSG00000125304.8	0.0827551	0.1835	0.000319872	0.000559715	0.00386528	0.00305021	1.16945
ENSG00000131503.16	0.058418	0.125823	0.000523295	0.000751317	0.00895777	0.00597121	1.13618
ENSG00000196531.6	0.00959191	0.0164914	0.000118269	0.000203318	0.0123301	0.0123288	0.982368
ENSG00000166377.15	0.143978	0.285495	0.000332282	0.000288231	0.00230787	0.00100958	1.00163
ENSG00000166435.11	0.00940284	0.0297756	8.29e-06	3.87e-05	0.000882088	0.00129978	1.77744
ENSG00000147684.3	0.00312354	0.0276954	4.04e-05	0.000219873	0.0129306	0.00793899	3.27038
ENSG00000204099.7	0.0313772	0.0547837	0.000210096	0.000301643	0.00669581	0.00550608	0.868726
ENSG00000160606.6	0.123952	0.371856	0.000305349	0.000474936	0.00246345	0.00127721	1.59555
ENSG00000015413.5	0.021854	0.13768	7.73e-05	0.000504922	0.00353676	0.00366736	2.6812
ENSG00000175137.9	0.0309664	0.0561479	5.31e-05	0.000214409	0.00171468	0.00381865	0.921658
ENSG00000101457.8	0.24282	0.48564	0.00195461	0.0036482	0.00804961	0.00751216	1.00897
ENSG00000168036.12	0.00246873	0.0052296	2.31e-05	4.17e-05	0.00935055	0.00798132	1.63577
ENSG00000099875.10	0.0543898	0.0899387	0.000520272	0.00074179	0.00956562	0.00824773	0.76623
ENSG00000178719.12	0.0223199	0.0460164	0.000244297	0.000376913	0.0109453	0.00819085	1.11985
ENSG00000187134.8	0.222228	0.342704	0.00228172	0.00495138	0.0102675	0.014448	0.637401
ENSG00000204130.8	0.023867	0.106549	3.72e-05	0.000108375	0.00155702	0.00101714	2.19181
ENSG00000100650.11	0.0374601	0.067616	0.00049041	0.000901723	0.0130915	0.0133359	0.90495
ENSG00000169689.10	0.135515	0.251468	0.00109463	0.000677007	0.00807753	0.00269222	0.907702
ENSG00000167106.7	0.32216	0.685229	0.0036448	0.00566908	0.0113136	0.00827327	1.09557
ENSG00000092621.7	0.00388717	0.00707907	5.63e-05	3.36e-05	0.0144747	0.004749	1.29294
ENSG00000109736.10	0.00983954	0.0298579	4.99e-05	8.82e-05	0.00506676	0.00295529	1.71567
ENSG00000146477.4	0.0088784	0.0158942	3.2e-05	2.3e-05	0.00360416	0.00144526	1.04756
ENSG00000122490.14	0.00669869	0.0225797	3.24e-05	7.82e-05	0.00483524	0.00346347	1.90183
ENSG00000198799.7	0.0285396	0.0604369	3.26e-05	4.28e-05	0.00114251	0.000708044	1.14107
ENSG00000180921.6	0.0604311	0.224082	0.000326646	0.00100458	0.00540527	0.00448308	1.9072
ENSG00000158863.17	0.0291137	0.0962017	6.62e-05	0.000191389	0.00227391	0.00198946	1.76148
ENSG00000083312.13	0.084354	0.174038	0.000125888	0.000356009	0.00149238	0.00204558	1.06661
ENSG00000136699.15	0.0412257	0.0852081	0.000167048	0.000473252	0.00405204	0.00555407	1.08977
ENSG00000090432.5	0.0848356	0.166507	0.000463994	0.000752494	0.00546933	0.0045193	0.995556
ENSG00000117408.6	0.120783	0.332154	0.000454164	0.000529801	0.00376016	0.00159505	1.47124
ENSG00000173744.13	0.0487051	0.0739332	0.000150578	0.000222835	0.00309162	0.00301401	0.651159
ENSG00000196923.9	0.248999	0.544979	0.000882387	0.00281612	0.00354374	0.00516739	1.13809
ENSG00000266714.2	0.0540485	0.143508	0.000659371	0.00037133	0.0121996	0.00258752	1.43439
ENSG00000174851.10	0.0211602	0.110033	0.000370907	0.00112496	0.0175285	0.0102239	2.41076
ENSG00000076770.10	0.011523	0.0176106	7.29e-05	6.29e-05	0.00632876	0.00357339	0.800866
ENSG00000162267.8	0.0130103	0.0461276	0.000220682	0.000210628	0.0169621	0.00456622	1.90116
ENSG00000110422.7	0.0311498	0.0519163	4.86e-05	9.45e-05	0.0015608	0.00182074	0.805134
ENSG00000181090.13	0.030272	0.0464171	7.7e-05	8.99e-05	0.00254518	0.00193634	0.692643
ENSG00000162032.11	0.0969753	0.231832	0.000336739	0.000441923	0.00347242	0.00190622	1.27392
ENSG00000243989.3	0.00583607	0.0124508	4.55e-05	8.31e-05	0.00779806	0.00667096	1.35235
ENSG00000101104.8	0.496157	1.11036	0.00116735	0.00138524	0.00235279	0.00124756	1.16689
ENSG00000165688.7	0.0320063	0.106532	0.000208039	0.000529231	0.00649994	0.00496781	1.76851
ENSG00000126709.10	0.0276863	0.124588	0.000179362	0.000104617	0.00647839	0.000839701	2.19863
ENSG00000115226.5	0.103673	0.320738	0.000286003	0.000750678	0.00275871	0.00234047	1.6414
ENSG00000106636.3	0.00248656	0.00603253	9.45e-06	3.65e-05	0.0037997	0.00605208	1.769
ENSG00000148842.13	0.0262475	0.0629053	4.21e-05	6.55e-05	0.00160433	0.0010412	1.31723
ENSG00000161326.8	0.0199295	0.0311542	4.51e-05	6.17e-05	0.00226509	0.00198175	0.75522
ENSG00000149474.9	0.00785476	0.0294553	3.78e-05	8.26e-05	0.00480651	0.0028035	2.02239
ENSG00000116649.5	0.0652144	0.105401	0.000753604	0.00092663	0.0115558	0.0087915	0.727709
ENSG00000185043.6	0.0112684	0.0256372	3.17e-05	5.89e-05	0.00281434	0.00229813	1.31832
ENSG00000100034.9	0.0455919	0.0974827	8.42e-05	0.000201642	0.00184706	0.00206849	1.13358
ENSG00000136870.6	0.108317	0.235658	0.000462851	0.000722888	0.0042731	0.00306754	1.13786
ENSG00000173442.7	0.0242724	0.166439	0.000129501	0.000453205	0.00533533	0.00272295	2.79908
ENSG00000100196.6	0.0116167	0.0412699	1.64e-05	3.03e-05	0.00141396	0.000733086	1.91256
ENSG00000127824.9	0.138651	0.419419	0.000141481	0.000453871	0.00102042	0.00108214	1.60644
ENSG00000106771.8	0.208073	0.599899	0.000645754	0.00107614	0.0031035	0.00179387	1.53469
ENSG00000123384.9	0.0514453	0.243688	0.00073905	0.000862132	0.0143657	0.00353784	2.25901
ENSG00000135100.13	0.0100478	0.0202994	7.16e-05	8.81e-05	0.00712966	0.00433932	1.17961
ENSG00000110768.7	0.116241	0.233404	0.000303156	0.000387324	0.002608	0.00165946	1.02242
ENSG00000100234.11	0.00236314	0.00207058	1.68e-05	2.41e-05	0.00708907	0.0116589	0.933189
ENSG00000119318.8	0.0688849	0.109419	0.000248802	0.000403397	0.00361186	0.00368671	0.701536
ENSG00000136279.14	0.0416489	0.0717652	0.00015013	0.000290221	0.00360466	0.00404403	0.835136
ENSG00000090273.9	0.0372401	0.10469	0.000220293	0.000498228	0.00591548	0.00475907	1.52561
ENSG00000152439.8	0.0809326	0.491377	0.000100699	0.000332831	0.00124423	0.000677343	2.60975
ENSG00000105401.2	0.0701324	0.145791	0.000658563	0.00141957	0.00939028	0.00973702	1.08132
ENSG00000119227.3	0.153482	0.438014	0.000519593	0.000326376	0.00338537	0.000745127	1.52213
ENSG00000180198.11	0.140762	0.289187	0.000716845	0.00202722	0.00509261	0.00701008	1.05254
ENSG00000182154.7	0.00727697	0.0129946	9.02e-05	0.000197357	0.0123994	0.0151876	1.08605
ENSG00000156510.11	0.130722	0.261443	0.000123483	0.000432143	0.000944623	0.00165291	1.01512
ENSG00000008018.8	0.00322573	0.00701569	5e-05	0.000185914	0.0154886	0.0264998	1.55215
ENSG00000198176.8	0.119312	0.182208	0.000198193	0.000306	0.00166113	0.0016794	0.632271
ENSG00000115414.14	0.0016729	0.00231713	0.000101833	0.000109352	0.0608721	0.0471929	1.50778
ENSG00000168101.10	0.0318491	0.0742842	0.000163704	0.0003592	0.00513998	0.00483549	1.26981
ENSG00000181192.7	0.147986	0.761073	0.000163453	0.000163435	0.00110451	0.000214743	2.36786
ENSG00000129003.11	0.0148327	0.0291449	3.27e-05	4.45e-05	0.00220688	0.00152856	1.09193
ENSG00000103460.12	0.0346426	0.0688326	0.000158375	0.000140717	0.00457169	0.00204434	1.04243
ENSG00000232774.3	0.00988674	0.0148301	4.07e-06	2.85e-05	0.000411326	0.00191932	0.806393
ENSG00000160087.16	0.233866	0.435213	0.000755882	0.00250965	0.00323211	0.00576648	0.905966
ENSG00000127578.6	0.214909	1.39691	0.000272329	0.000317683	0.00126719	0.000227419	2.70349
ENSG00000166002.2	0.0192506	0.169858	3.61e-05	3.71e-05	0.00187388	0.000218596	3.16229
ENSG00000100284.16	0.0351164	0.0824473	0.000212773	0.000291375	0.00605907	0.00353408	1.27479
ENSG00000023902.9	0.0117979	0.0265453	1.27e-05	5.2e-05	0.00107973	0.0019593	1.29802
ENSG00000167900.7	0.0576106	0.0924235	3.95e-05	0.000314344	0.000686015	0.00340113	0.721591
ENSG00000127080.5	0.0565111	0.0992868	6.47e-05	0.000162857	0.0011457	0.00164026	0.84999
ENSG00000104613.7	0.0214727	0.058562	6.64e-05	7.04e-05	0.00309061	0.00120177	1.50749
ENSG00000173209.18	0.119495	0.280999	0.000409452	0.000855776	0.00342652	0.00304547	1.24755
ENSG00000143862.3	0.0362126	0.110901	4.87e-05	6.96e-05	0.00134401	0.000627138	1.64718
ENSG00000130706.8	0.0030782	0.00631425	4.41e-05	0.000158301	0.0143275	0.0250705	1.50849
ENSG00000134030.9	0.025333	0.0383488	5.97e-05	5.88e-05	0.00235693	0.00153248	0.689196
ENSG00000073060.11	0.00636655	0.0162033	6.44e-05	0.000116012	0.0101141	0.00715976	1.55097
ENSG00000153885.10	0.00653265	0.0200434	1.6e-05	2.29e-05	0.00244891	0.0011427	1.78389
ENSG00000172009.10	0.171146	0.277835	0.00105018	0.00139214	0.00613618	0.00501068	0.713737
ENSG00000117592.8	0.0104847	0.0137985	5.41e-05	9.2e-05	0.00515805	0.00666757	0.633047
ENSG00000141378.13	0.0123938	0.0199178	6.33e-05	9.81e-05	0.00510924	0.00492359	0.852853
ENSG00000081177.14	0.0242331	0.0799693	4.42e-05	0.000113555	0.00182589	0.00141998	1.76679
ENSG00000188493.10	0.018799	0.0543827	6.61e-05	0.000208211	0.00351645	0.00382862	1.59688
ENSG00000108829.9	0.0282644	0.0711768	0.000243452	0.000851989	0.00861337	0.01197	1.38232
ENSG00000132153.10	0.0075185	0.00977405	4.43e-05	7.76e-05	0.00589817	0.00793899	0.701722
ENSG00000120314.14	0.046015	0.110021	0.000121149	0.000363408	0.00263282	0.00330308	1.29063
ENSG00000147649.5	0.0461323	0.100168	8.94e-05	0.000184513	0.00193793	0.00184203	1.15482
ENSG00000197448.9	0.0161485	0.0527518	0.000197372	0.000268616	0.0122223	0.00509206	1.77398
ENSG00000100632.6	0.00769295	0.00915828	5.64e-05	0.000175295	0.00732499	0.0191406	0.594142
ENSG00000183161.3	0.00922228	0.0267702	1.38e-05	2.54e-05	0.0014927	0.000949801	1.66419
ENSG00000060566.9	0.135922	0.747573	0.000174434	0.000186528	0.00128334	0.000249511	2.46476
ENSG00000141510.11	0.0190249	0.0434854	7.51e-05	0.000123641	0.00394618	0.00284327	1.27274
ENSG00000130402.7	0.147039	0.222252	0.00122888	0.00151174	0.00835752	0.0068019	0.614021
ENSG00000146700.8	0.0200778	0.220282	6.92e-05	0.000184439	0.0034452	0.000837286	3.47186
ENSG00000184047.11	0.0443177	0.102245	0.000152121	0.000662848	0.00343251	0.00648293	1.24153
ENSG00000143337.14	0.0528925	0.121864	5.03e-05	0.000140957	0.00095188	0.00115667	1.23419
ENSG00000133422.8	0.0584118	0.0973453	0.000291018	0.000292635	0.00498217	0.00300616	0.774565
ENSG00000198590.7	0.277818	3.10856	0.000333358	0.000483467	0.00119991	0.000155528	3.48548
ENSG00000152443.8	0.5624	0.99757	0.00100284	0.00110908	0.00178315	0.00111178	0.832317
ENSG00000197157.6	0.0161377	0.031721	0.000200041	0.000278815	0.0123959	0.0087896	1.08341
ENSG00000139182.9	0.00865329	0.0326184	5.54e-05	0.000158566	0.00639968	0.00486125	2.01915
ENSG00000100263.9	0.0236976	0.0379161	5.5e-05	0.000154008	0.00232128	0.00406181	0.76997
ENSG00000044574.7	0.0115128	0.0164072	9.21e-05	0.000232686	0.00799648	0.0141819	0.712963
ENSG00000105229.2	0.059321	0.18747	0.000170417	0.000221736	0.00287279	0.00118278	1.67977
ENSG00000090686.11	0.784038	1.70369	0.00123242	0.00130168	0.00157189	0.000764032	1.12335
ENSG00000076604.10	0.0309372	0.0793959	0.00026462	0.000447771	0.00855346	0.00563972	1.40465
ENSG00000101224.13	0.147109	0.328481	0.000373892	0.00115098	0.00254159	0.00350394	1.17114
ENSG00000158887.11	0.0187256	0.0305523	4.06e-05	8.15e-05	0.00216641	0.0026676	0.818939
ENSG00000157916.14	0.0994669	0.185464	0.000444736	0.00092704	0.00447119	0.0049985	0.919533
ENSG00000112655.11	0.0114568	0.0452331	0.000140658	0.00023701	0.0122773	0.00523973	2.0577
ENSG00000182108.5	0.0311584	0.116844	0.000104443	0.000243674	0.003352	0.00208547	1.93758
ENSG00000010539.7	0.11529	0.227165	0.000105529	0.000346516	0.000915336	0.0015254	0.995619
ENSG00000131788.11	0.0421832	0.187204	7.95e-05	0.00035659	0.00188409	0.00190482	2.1693
ENSG00000163900.6	0.0239288	0.0457593	8.3e-05	0.000248136	0.00346902	0.00542265	1.01189
ENSG00000101986.8	0.0238557	0.0499835	9.24e-05	0.000143788	0.00387518	0.00287672	1.13737
ENSG00000099814.11	0.0108875	0.0471093	3.95e-05	0.000207596	0.00363228	0.0044067	2.18685
ENSG00000177239.10	0.0175423	0.0534844	0.000138409	0.00029302	0.00789003	0.0054786	1.67364
ENSG00000136891.9	0.0370396	0.0691383	0.000164452	0.000218832	0.00443989	0.00316513	0.952193
ENSG00000144645.9	0.0843825	0.346679	0.000197219	0.000443958	0.00233721	0.0012806	2.04954
ENSG00000168268.6	0.00199502	0.00381656	3.62e-05	4.22e-05	0.0181482	0.0110665	1.64918
ENSG00000153827.9	0.12419	0.184031	0.000261286	0.000336698	0.00210392	0.00182958	0.588709
ENSG00000198042.6	0.115841	0.197359	0.000183859	0.000328869	0.00158717	0.00166635	0.788409
ENSG00000138386.12	0.038906	0.158307	4.62e-05	5.48e-05	0.00118686	0.000346131	2.04754
ENSG00000205808.4	0.0152169	0.0551866	5.23e-05	9.77e-05	0.00343958	0.00177018	1.92189
ENSG00000123595.5	0.129188	0.191936	0.000129887	0.000281392	0.00100541	0.00146607	0.591686
ENSG00000110619.12	0.134348	0.207279	0.000858563	0.000551874	0.00639061	0.00266247	0.644711
ENSG00000128626.7	0.0137296	0.0421805	6.93e-05	0.000141846	0.00504481	0.00336285	1.70137
ENSG00000039523.13	0.0231353	0.0560855	8.63e-05	0.000268377	0.00372909	0.00478515	1.34026
ENSG00000139998.10	0.0999667	0.15647	0.000299346	0.000232799	0.00299446	0.00148783	0.67086
ENSG00000126453.5	0.0392157	0.319328	8.01e-05	0.0017746	0.00204167	0.00555729	3.03693
ENSG00000197635.5	0.0178216	0.0349885	8.62e-05	7.47e-05	0.0048382	0.00213555	1.07203
ENSG00000128602.5	0.0298549	0.0612409	0.000117399	9.13e-05	0.00393231	0.00149084	1.09445
ENSG00000175197.6	0.0509212	0.0976775	0.000539075	0.00192429	0.0105865	0.0197005	0.977086
ENSG00000163235.11	0.0141214	0.0302041	2.06e-05	2.65e-05	0.00146051	0.00087621	1.21029
ENSG00000126215.9	0.0918327	0.330598	5.85e-05	0.000409514	0.000637118	0.00123871	1.85956
ENSG00000110046.8	0.213418	0.481911	0.00165439	0.00385984	0.00775192	0.00800946	1.18391
ENSG00000131495.4	0.0313554	0.0696787	5.94e-05	0.00027729	0.00189522	0.00397955	1.20311
ENSG00000242114.1	0.0737589	0.118541	0.000184672	0.000242356	0.00250373	0.00204449	0.715987
ENSG00000167244.13	0.000668615	0.00153443	3.64e-05	5.88e-05	0.0543851	0.0383457	2.57066
ENSG00000100418.7	0.263183	0.551991	0.00161902	0.00246813	0.0061517	0.00447133	1.0766
ENSG00000107223.8	0.0344742	0.100239	0.00104137	0.00191969	0.0302072	0.0191511	1.57568
ENSG00000131013.3	0.212231	0.586427	0.000457206	0.00084213	0.00215429	0.00143604	1.47356
ENSG00000110172.7	0.117055	0.301388	0.000125814	0.000264522	0.00107482	0.000877677	1.3774
ENSG00000106927.7	0.000501788	0.000565798	4.09e-05	4.02e-05	0.0815731	0.0710677	2.5813
ENSG00000198276.9	0.0381932	0.11779	0.000433985	0.000551063	0.0113629	0.00467833	1.65548
ENSG00000197122.7	0.00793475	0.0260239	9.36e-05	0.000235073	0.011797	0.00903298	1.84366
ENSG00000149547.10	0.00785525	0.0240567	4.26e-05	0.000173863	0.005421	0.00722722	1.75491
ENSG00000166398.8	0.267997	0.43573	0.000422946	0.000672796	0.00157817	0.00154407	0.711407
ENSG00000064012.17	0.00816626	0.025878	2.24e-05	5.41e-05	0.00274611	0.00208921	1.79478
ENSG00000139718.6	0.0632277	0.102295	0.000120524	0.000503187	0.00190619	0.00491899	0.730179
ENSG00000100124.8	0.0311214	0.0596699	0.00010408	0.000241743	0.00334432	0.00405134	0.998586
ENSG00000104687.8	0.0343217	0.0520709	0.000188901	0.000317319	0.00550383	0.00609398	0.669531
ENSG00000177463.11	0.0129574	0.0804929	3.75e-05	8.16e-05	0.00289599	0.00101349	2.67865
ENSG00000140829.7	0.00302983	0.00446501	1.99e-05	2.96e-05	0.00657465	0.00662375	1.18913
ENSG00000108352.7	0.0162154	0.135849	3.17e-05	0.000214186	0.00195225	0.00157665	3.09262
ENSG00000108587.10	0.195978	0.44095	0.000357163	0.000749962	0.00182247	0.00170079	1.17943
ENSG00000159788.14	0.0876235	0.18693	0.000227542	0.000265437	0.00259682	0.00141998	1.11341
ENSG00000099625.8	0.0375062	0.0876633	5.82e-05	0.000184347	0.00155231	0.0021029	1.26585
ENSG00000138166.5	0.028414	0.0766681	6.13e-05	0.000587927	0.00215852	0.00766846	1.47841
ENSG00000179532.8	0.00844097	0.0232127	3e-05	5.25e-05	0.00355713	0.00226338	1.60456
ENSG00000100425.14	0.0573112	0.0892732	0.000136083	0.000329704	0.00237446	0.00369321	0.680445
ENSG00000186814.8	0.0854772	0.131648	0.000135121	0.000117914	0.00158078	0.000895681	0.65176
ENSG00000054611.9	0.0357918	0.08252	6.34e-05	8.53e-05	0.00177187	0.00103348	1.24857
ENSG00000139722.2	0.037699	0.0805988	9.18e-05	0.00024143	0.00243612	0.00299545	1.14079
ENSG00000118965.10	0.121616	0.30724	0.000126669	0.000295529	0.00104155	0.000961884	1.34981
ENSG00000165471.6	0.206135	0.392639	0.000315332	8.76e-05	0.00152973	0.000223062	0.940367
ENSG00000163931.11	0.0924257	0.145111	0.000428917	0.000702872	0.00464067	0.00484369	0.677009
ENSG00000135506.11	0.0541566	0.0934846	0.000889317	0.00107448	0.0164212	0.0114936	0.826688
ENSG00000012232.4	0.0441189	0.0760203	9.15e-05	0.000197061	0.002074	0.00259222	0.832468
ENSG00000177663.9	0.0261186	0.0835794	2.54e-05	8.89e-05	0.000972752	0.00106383	1.72059
ENSG00000120306.5	0.00324407	0.00357301	2.11e-05	3.35e-05	0.00649624	0.00938244	0.891236
ENSG00000171603.12	0.0197291	0.0372028	0.000198567	0.000282175	0.0100646	0.00758478	1.00834
ENSG00000136931.5	0.0140117	0.0445814	5.69e-05	0.00015397	0.00406028	0.00345369	1.74761
ENSG00000077809.8	0.00145549	0.00436648	1.13e-05	2.63e-05	0.00774428	0.00602268	2.22532
ENSG00000153561.8	0.0206618	0.0378093	5.53e-05	0.000108303	0.00267875	0.00286446	0.963659
ENSG00000114698.10	0.132901	1.03367	0.000187897	8.52e-05	0.00141381	8.25e-05	2.9632
ENSG00000171497.4	0.069427	0.141773	0.000150214	0.000322046	0.00216362	0.00227156	1.05628
ENSG00000181924.6	0.0647677	0.133641	0.000425666	0.000480276	0.00657219	0.00359378	1.07275
ENSG00000050130.13	0.00325814	0.00681247	7.95e-06	9.7e-06	0.00244019	0.00142329	1.50641
ENSG00000185122.6	0.0579821	0.143442	0.000391308	0.000669204	0.00674877	0.00466532	1.33248
ENSG00000175970.7	0.145029	0.469293	0.000285867	0.00116716	0.00197109	0.00248707	1.70269
ENSG00000143153.8	0.00306784	0.00695775	5.81e-05	8.15e-05	0.0189245	0.0117089	1.61564
ENSG00000114120.7	0.0220195	0.0347563	6.28e-05	5.62e-05	0.00285419	0.0016172	0.758303
ENSG00000163961.4	0.290001	0.442018	0.000228468	0.000599664	0.000787817	0.00135665	0.618267
ENSG00000115548.12	0.0734276	0.28392	0.000129529	0.000146064	0.00176404	0.000514456	1.96432
ENSG00000004866.14	0.0180793	0.0371917	3.1e-05	6.2e-05	0.00171438	0.00166658	1.13378
ENSG00000162419.8	0.168236	0.440174	9.54e-05	0.000596758	0.000566917	0.00135573	1.39689
ENSG00000166860.2	0.0530367	0.138848	5.31e-05	0.000261146	0.00100157	0.0018808	1.41486
ENSG00000168209.4	0.0120743	0.0259133	0.000382289	0.000256123	0.0316614	0.00988384	1.23288
ENSG00000103507.9	0.259447	0.500361	0.0015654	0.0018261	0.00603361	0.00364957	0.956352
ENSG00000085733.11	0.00303285	0.0119517	3.46e-05	0.000136487	0.0114212	0.0114199	2.24683
ENSG00000187244.6	0.00410739	0.00403893	7.26e-05	2.12e-05	0.0176673	0.00523973	0.658885
ENSG00000198464.9	0.315679	0.871874	0.000348091	0.000490659	0.00110268	0.000562764	1.47096
ENSG00000262664.1	0.0353452	0.114573	0.000307152	0.000846905	0.00869008	0.00739181	1.7281
ENSG00000136193.12	0.00486645	0.00671468	2.61e-05	2.45e-05	0.00537122	0.00365502	0.912888
ENSG00000143514.12	0.0550177	0.14555	8.26e-05	0.000152987	0.00150173	0.0010511	1.42879
ENSG00000108946.10	0.0497791	0.0727541	0.000314087	0.000535501	0.00630961	0.00736042	0.597328
ENSG00000110583.8	0.248364	0.506559	0.000820274	0.00118281	0.00330271	0.002335	1.03691
ENSG00000173548.8	0.148462	0.24042	0.000258032	0.000526758	0.00173803	0.00219099	0.712154
ENSG00000204628.7	0.0380059	0.0582423	0.00250179	0.0028062	0.0658264	0.0481815	0.677156
ENSG00000143179.8	0.02395	0.0396575	0.00010424	8.05e-05	0.00435241	0.0020309	0.815571
ENSG00000137337.10	0.103999	0.212331	0.000131798	0.000538118	0.0012673	0.00253433	1.04791
ENSG00000170558.4	0.00470486	0.0326727	1.01e-05	1.23e-05	0.00214656	0.000375608	2.90008
ENSG00000258472.4	0	0.00706903	0	1.71e-05	0.00218813	0.00242492	Inf
ENSG00000067048.12	0.0114941	0.0436852	5.23e-05	0.000216031	0.00454636	0.00494517	2.00541
ENSG00000130066.12	0.00308641	0.00652005	8.87e-05	0.000168085	0.0287291	0.0257798	1.53815
ENSG00000111897.6	0.00186983	0.00356781	1.79e-05	3.85e-05	0.00958816	0.0108026	1.68408
ENSG00000183723.8	0.100905	0.238585	0.00010998	0.000143692	0.00108994	0.000602268	1.25763
ENSG00000152990.9	0.00789861	0.0125449	4.69e-05	4.76e-05	0.00593151	0.00379448	0.925307
ENSG00000198700.5	0.102379	0.225502	0.000170683	0.000358395	0.00166717	0.00158932	1.15631
ENSG00000132386.6	0.0019504	0.00219944	0.000132122	9.38e-05	0.0677409	0.0426542	1.25044
ENSG00000182197.6	0.121961	0.229748	0.000138412	0.000274488	0.00113489	0.00119474	0.930695
ENSG00000198912.6	0.0148851	0.0396937	1.41e-05	8.76e-05	0.000945618	0.0022062	1.50221
ENSG00000169738.3	0.0173784	0.0764154	0.000339384	0.000902665	0.0195291	0.0118126	2.18261
ENSG00000122203.10	0.0152353	0.0242805	3.26e-05	0.000101837	0.00214012	0.00419418	0.812321
ENSG00000105281.8	0.0169716	0.0297396	0.000724751	0.000851714	0.0427038	0.028639	0.924705
ENSG00000177606.5	0.0306096	0.0482209	0.000302127	0.000671846	0.00987035	0.0139327	0.7289
ENSG00000014123.9	0.054813	0.091355	4.12e-05	9.61e-05	0.000751243	0.00105163	0.776985
ENSG00000139496.11	0.0199444	0.123406	1.34e-05	0.000141163	0.000674151	0.00114389	2.65812
ENSG00000013588.5	0.141145	0.254061	0.000229425	0.000428214	0.00162546	0.00168548	0.863697
ENSG00000144867.7	0.00392445	0.00775791	2e-05	3.14e-05	0.00509104	0.00404925	1.3785
ENSG00000151062.10	0.00736639	0.0285399	6.17e-05	0.00014921	0.00838248	0.00522812	2.07295
ENSG00000159131.12	0.0890851	0.410941	0.0003801	0.000557829	0.00426671	0.00135744	2.21496
ENSG00000138449.6	0.0158824	0.177883	2.06e-05	3.85e-05	0.00129871	0.000216429	3.50536
ENSG00000162576.12	0.0381724	0.0774184	0.000358725	0.000575393	0.00939749	0.00743225	1.06652
ENSG00000138069.12	0.12715	0.237571	0.000590702	0.00153596	0.00464573	0.00646529	0.918408
ENSG00000105701.11	0.0525769	0.0764755	0.00017113	0.00029037	0.00325484	0.00379691	0.588147
ENSG00000139219.13	0.000668516	0.00281732	1e-05	1.17e-05	0.0149723	0.00414442	2.97466
ENSG00000049245.8	0.0758835	0.167962	0.000207372	0.000665248	0.00273277	0.00396071	1.16861
ENSG00000176101.7	0.0283599	0.0538838	9.77e-05	0.000216541	0.00344495	0.00401868	0.99156
ENSG00000133243.4	0.00885908	0.0303178	2.43e-05	7.92e-05	0.00273807	0.00261333	1.88738
ENSG00000017260.15	0.146592	0.517262	0.000147685	0.000327333	0.00100745	0.000632818	1.82685
ENSG00000137274.8	0.100379	0.322724	0.000178917	0.000154852	0.00178241	0.000479829	1.69678
ENSG00000139725.3	0.0252404	0.0497024	0.000101119	0.000264162	0.00400622	0.00531488	1.04831
ENSG00000131724.6	0.0237513	0.0339305	9.73e-05	5.97e-05	0.00409461	0.00175978	0.616897
ENSG00000124177.10	0.0594934	0.087095	0.000165538	0.000143592	0.00278246	0.00164869	0.591991
ENSG00000164366.3	0.0398197	0.0635718	4.26e-05	6.96e-05	0.00107074	0.00109534	0.731274
ENSG00000136720.6	0.0304551	0.0449388	0.000219118	0.00017586	0.00719482	0.00391332	0.639699
ENSG00000013573.12	0.00549155	0.0088257	1.5e-05	1.88e-05	0.00273328	0.00212565	1.03786
ENSG00000176401.5	0.0638086	0.143569	0.000102397	0.00021501	0.00160475	0.0014976	1.19573
ENSG00000110092.3	0.00313678	0.00348877	3.38e-05	4.86e-05	0.01079	0.0139393	0.91935
ENSG00000197694.9	0.00489925	0.0149977	0.000120911	0.000161198	0.0246796	0.0107482	1.83224
ENSG00000197858.6	0.120269	0.578368	0.000696701	0.00180387	0.00579285	0.00311889	2.27251
ENSG00000101247.13	0.0259883	0.0401018	6.26e-05	8.59e-05	0.00240933	0.0021414	0.713034
ENSG00000141013.10	0.0474214	0.115634	0.000111875	0.000420522	0.00235917	0.00363666	1.31745
ENSG00000065491.8	0.0558787	0.100146	9.98e-05	0.00019959	0.00178611	0.00199298	0.878325
ENSG00000179091.4	0.0823736	0.136514	0.000794342	0.00177813	0.00964316	0.0130253	0.756389
ENSG00000169715.10	0.0152314	0.0314148	5.85e-05	0.000375168	0.00383905	0.0119424	1.15372
ENSG00000102096.9	0.151688	0.735106	0.000122323	0.00299658	0.000806406	0.00407639	2.28234
ENSG00000175785.8	0.00419368	0.00688962	1.33e-05	1.56e-05	0.00317873	0.00225712	1.15457
ENSG00000152409.8	0.0204164	0.0474681	2.29e-05	2.96e-05	0.00112072	0.000622555	1.29087
ENSG00000160917.10	0.110069	0.170317	0.000367774	0.000474184	0.00334132	0.00278413	0.652543
ENSG00000061273.13	0.0798493	0.126078	0.000256331	0.000358824	0.00321018	0.00284605	0.688755
ENSG00000108515.13	0.0435909	0.0717968	0.000234286	0.000321535	0.00537466	0.00447841	0.770093
ENSG00000186088.11	0.0206903	0.113058	3.98e-05	5.64e-05	0.00192501	0.000499022	2.48142
ENSG00000068308.9	0.279561	0.470839	0.000946982	0.000930268	0.00338739	0.00197577	0.761592
ENSG00000116574.4	0.00951883	0.0190377	1.52e-05	1.77e-05	0.00159186	0.000928482	1.17527
ENSG00000181027.6	0.0336907	0.0660337	0.000114829	0.000150027	0.00340832	0.00227197	1.02485
ENSG00000086504.11	0.0766279	0.153432	0.000315506	0.000937935	0.00411738	0.00611302	1.02611
ENSG00000151465.9	0.0666109	0.15665	0.000391803	0.000488575	0.00588197	0.00311889	1.25745
ENSG00000163946.9	0.0426821	0.111542	4.44e-05	6.44e-05	0.00104009	0.000577763	1.41838
ENSG00000130811.6	0.00880997	0.0223877	0.000208272	0.000342999	0.0236404	0.0153209	1.49576
ENSG00000010810.13	0.0415318	0.348867	5.38e-05	0.000188412	0.0012963	0.000540067	3.08084
ENSG00000132313.10	0.0196057	0.0466577	2.39e-05	6.39e-05	0.00121909	0.00136945	1.32567
ENSG00000163684.7	0.104321	0.413112	0.000142052	0.000795406	0.00136168	0.0019254	1.99486
ENSG00000072274.8	0.00298181	0.0139399	2.03e-05	0.000161084	0.00681027	0.0115556	2.45797
ENSG00000171163.11	0.0598754	0.0930989	0.000262638	0.000254069	0.00438641	0.00272903	0.676267
ENSG00000131910.4	0.048303	0.0704963	0.000869297	0.000760553	0.0179967	0.0107885	0.596772
ENSG00000130734.5	0.0174555	0.0685752	7.33e-05	0.000156711	0.00419783	0.00228524	2.02523
ENSG00000147123.10	0.00652433	0.00758953	7.78e-05	8.21e-05	0.0119248	0.0108195	0.622071
ENSG00000110047.13	0.0539627	0.156837	0.000148178	0.000493872	0.00274593	0.00314894	1.56266
ENSG00000173210.15	0.046793	0.124294	5.29e-05	7.71e-05	0.00112973	0.000620179	1.43869
ENSG00000184160.6	0.0102757	0.015345	0.000121461	5.67e-05	0.0118202	0.00369342	0.793139
ENSG00000151689.8	0.0120167	0.0304423	6.12e-05	9.04e-05	0.00509385	0.00297109	1.45338
ENSG00000258708.1	0.0370506	0.143571	8.93e-05	0.000104211	0.00241112	0.000725851	1.97936
ENSG00000105426.10	0.00822669	0.0394155	4.98e-05	0.000123669	0.00605167	0.00313757	2.34759
ENSG00000013374.11	0.0337894	0.13105	8.29e-05	0.000244539	0.00245272	0.001866	1.98293
ENSG00000179348.7	0	0.0239125	0	2.87e-05	0.000395464	0.00119945	Inf
ENSG00000167996.11	0.00262337	0.0034732	3.04e-05	7.08e-05	0.011574	0.0203959	1.17312
ENSG00000178623.7	0.0090957	0.0345009	5.71e-05	0.000133193	0.00627649	0.00386058	2.02268
ENSG00000095787.17	0.0461639	0.0721925	0.000121734	0.000165676	0.002637	0.00229492	0.695135
ENSG00000135677.6	0.0166509	0.0273425	7.09e-05	0.000134384	0.00425752	0.00491484	0.840639
ENSG00000115652.10	0.00472107	0.00931367	2.39e-05	5.32e-05	0.00507238	0.00571311	1.31685
ENSG00000176182.5	0.538826	0.83611	0.00111275	0.000895222	0.00206514	0.0010707	0.640326
ENSG00000170175.6	0.0285123	0.128984	3.79e-05	0.000140051	0.00132969	0.0010858	2.20529
ENSG00000185803.4	0.0171518	0.0303741	0.0002399	0.000382957	0.0139868	0.012608	0.937618
ENSG00000116138.8	0.091773	0.231618	0.00018404	0.000286254	0.00200539	0.00123589	1.35207
ENSG00000188811.8	0.00702556	0.0169155	8.2e-06	1.33e-05	0.00116731	0.000788361	1.46304
ENSG00000176170.9	0.00428297	0.0242551	0.000116592	0.000469367	0.0272223	0.0193513	2.64024
ENSG00000151552.7	0.00913415	0.0216264	3.74e-05	7.64e-05	0.00409955	0.00353474	1.39878
ENSG00000143127.8	0.0950851	0.377699	0.000111692	0.000358306	0.00117465	0.000948654	2.0001
ENSG00000135596.13	0.0289519	0.482532	0.000155368	0.000604143	0.00536641	0.00125203	4.06637
ENSG00000147364.12	0.820876	1.6161	0.00148332	0.00145999	0.001807	0.000903402	0.981234
ENSG00000178996.8	0.010435	0.0191308	1.06e-05	1.24e-05	0.00101601	0.000646482	1.04909
ENSG00000146433.8	0.0351127	0.0804456	0.000451652	0.000562794	0.0128629	0.00699596	1.24055
ENSG00000145354.5	0.0978114	0.18165	0.000100042	0.000116703	0.0010228	0.000642462	0.91417
ENSG00000136925.10	0.0244942	0.0467817	5.46e-05	0.000112554	0.00222968	0.00240593	1.00849
ENSG00000100605.12	0.0870977	0.196113	9.67e-05	0.000219568	0.00110972	0.0011196	1.19033
ENSG00000121848.9	0.210525	0.392494	0.000302372	0.000699769	0.00143628	0.00178288	0.90948
ENSG00000160404.13	0.030627	0.17015	2.25e-05	0.000262604	0.000735016	0.00154337	2.49506
ENSG00000130304.12	0.251236	0.510323	0.000548335	0.000415776	0.00218255	0.00081473	1.03096
ENSG00000111885.5	0.0420141	0.0643459	0.000597341	0.000320162	0.0142177	0.00497564	0.670795
ENSG00000072506.8	0.0264197	0.0622749	0.000105327	0.000450518	0.0039867	0.00723435	1.29383
ENSG00000166900.10	0.0533827	0.0776968	0.000158962	0.000348165	0.00297778	0.00448108	0.588359
ENSG00000155660.6	0.0159846	0.0561442	0.00020829	0.000751026	0.0130307	0.0133768	1.87469
ENSG00000132694.14	0.0116208	0.0306235	5.13e-05	0.000135908	0.00441805	0.00443803	1.5096
ENSG00000120725.8	0.0462934	0.0804182	0.000146886	0.000186035	0.00317293	0.00231335	0.841733
ENSG00000198876.8	0.0546818	0.0826303	0.000107979	0.000237928	0.00197468	0.00287943	0.639785
ENSG00000101161.6	0.151527	0.31015	0.00156463	0.00477361	0.0103257	0.0153913	1.04638
ENSG00000111684.6	0.0288538	0.197854	0.000195533	0.000293269	0.0067767	0.00148225	2.79577
ENSG00000132670.16	0.332079	0.896612	0.0013174	0.00169049	0.00396714	0.00188541	1.43817
ENSG00000107816.13	0.0186218	0.0373456	0.00012158	0.000231404	0.00652893	0.00619629	1.09676
ENSG00000166016.4	0.0141709	0.0268383	4.51e-05	8.51e-05	0.00318559	0.00316964	1.0484
ENSG00000122378.9	0.25174	0.671305	0.000818564	0.00173616	0.00325163	0.00258625	1.42158
ENSG00000126858.12	0.0246268	0.0361194	3.51e-05	2.73e-05	0.0014247	0.00075544	0.648946
ENSG00000132031.8	0.0552247	0.213535	0.000226853	0.000352844	0.00410781	0.00165239	1.96835
ENSG00000146112.7	0.0298661	0.122179	4.47e-05	0.000260528	0.00149557	0.00213234	2.06175
ENSG00000118482.7	0.00959484	0.115319	3.35e-05	0.000273927	0.00349622	0.00237538	3.61767
ENSG00000223802.3	0.0195413	0.200299	3.1e-05	9.27e-05	0.00158717	0.000462874	3.37533
ENSG00000132792.14	0.0179605	0.0288255	0.000130538	0.000219958	0.0072681	0.00763068	0.80158
ENSG00000082641.11	0.015375	0.0259188	0.00027892	0.000367086	0.0181411	0.0141629	0.884913
ENSG00000141503.11	0.0448468	0.188357	0.000331001	0.000772253	0.0073807	0.00409995	2.08975
ENSG00000115687.9	0.0709925	0.271062	3.97e-05	0.000278191	0.000559861	0.0010263	1.94671
ENSG00000160613.8	0.0792037	0.123906	8.21e-05	0.00017133	0.00103717	0.00138274	0.675894
ENSG00000108963.13	0.0353452	0.114573	0.000307152	0.000846905	0.00869008	0.00739181	1.7281
ENSG00000156802.8	0.037436	0.071877	5.07e-05	9.46e-05	0.00135394	0.00131619	0.990961
ENSG00000186716.15	0.0843792	0.151883	8.73e-05	0.000142511	0.00103416	0.0009383	0.872873
ENSG00000159842.10	0.0326357	0.0775796	0.000163921	0.000183866	0.00502274	0.00237003	1.29526
ENSG00000108797.7	0.0496237	0.110275	9.3e-05	9.65e-05	0.00187466	0.000874747	1.18507
ENSG00000119946.9	0.0433315	0.0638124	0.000129978	0.000123195	0.00299963	0.00193059	0.614768
ENSG00000122515.10	0.037801	0.0700431	0.000150829	0.000175948	0.00399007	0.002512	0.940972
ENSG00000103326.6	0.0217265	0.0505142	0.00015526	0.000271677	0.00714612	0.00537822	1.28662
ENSG00000174437.12	0.0299751	0.0480459	9.54e-05	0.000104895	0.00318161	0.00218322	0.754086
ENSG00000141505.7	0.00602499	0.0106636	0.000417546	0.000193624	0.0693024	0.0181575	1.12211
ENSG00000204314.6	0.0432118	0.268873	4.97e-05	0.000406001	0.00115061	0.00151001	2.651
ENSG00000183431.7	0.130067	0.216778	0.000377402	0.000880509	0.0029016	0.00406181	0.755171
ENSG00000180304.10	0.0173525	0.0340376	3.5e-05	0.000122382	0.00201527	0.00359549	1.07338
ENSG00000103647.8	0.0129391	0.0503188	2.07e-05	4.03e-05	0.00160009	0.000799959	2.02843
ENSG00000130762.10	0.137127	0.299079	0.000707967	0.000626524	0.00516286	0.00209485	1.13831
ENSG00000128311.9	0.0477137	0.232604	0.00019844	0.000173616	0.00415897	0.000746401	2.30115
ENSG00000145022.4	0.307279	0.743809	0.000971775	0.00164644	0.00316252	0.00221353	1.28155
ENSG00000169562.9	0.00925435	0.0158298	0.000147968	0.000105989	0.015989	0.00669553	0.982727
ENSG00000179218.9	0.0267393	0.0482155	0.00109607	0.00204577	0.0409909	0.0424297	0.923503
ENSG00000106009.11	0.0127556	0.0437335	3.44e-05	7.73e-05	0.00269467	0.00176819	1.85678
ENSG00000206052.6	0.0133778	0.0697268	1.43e-05	1.71e-05	0.00106877	0.000244899	2.43207
ENSG00000103657.9	0.0691421	0.221255	0.000276909	0.000397571	0.00400493	0.00179689	1.69496
ENSG00000100442.6	0.0436602	0.072384	9e-05	7.73e-05	0.0020604	0.00106824	0.779156
ENSG00000172977.8	0.0254033	0.0677422	6.12e-05	0.000190493	0.00241056	0.00281202	1.46728
ENSG00000164402.9	0.0125913	0.0334457	3.41e-05	6.63e-05	0.00270679	0.00198123	1.51205
ENSG00000119242.4	0.0066207	0.0209455	1.67e-05	2.57e-05	0.00252519	0.00122739	1.82131
ENSG00000128272.10	0.0303021	0.0528498	0.000485921	0.000766696	0.0160359	0.0145071	0.869417
ENSG00000126247.6	0.0209057	0.0372126	0.000335571	0.000744856	0.0160516	0.0200162	0.925225
ENSG00000221883.2	0.0358214	0.163062	6.37e-05	0.000213734	0.00177907	0.00131075	2.20868
ENSG00000155256.13	0.0157314	0.0672817	0.00010559	0.0003793	0.00671202	0.00563749	2.14867
ENSG00000188760.6	0.148108	0.255202	0.000352787	0.000658465	0.00238195	0.00258017	0.800712
ENSG00000269559.1	0.00260644	0.00325806	5.13e-06	5.99e-06	0.00197004	0.0018385	1.129
ENSG00000188522.10	0.0329599	0.0694009	0.000224993	0.000417556	0.00682627	0.00601658	1.12563
ENSG00000157823.12	0.0717875	0.136713	7.88e-05	0.000241335	0.00109785	0.00176527	0.956638
ENSG00000112773.11	0.00227938	0.00233694	3.53e-06	5.42e-06	0.00154679	0.00231993	1.06793
ENSG00000162676.7	0.0468434	0.0714697	0.000203572	0.000215666	0.00434579	0.00301759	0.660066
ENSG00000134574.7	0.0894736	0.286917	0.000576871	0.00203806	0.00644739	0.00710331	1.69438
ENSG00000011454.12	0.0362779	0.0551547	7.03e-05	0.000108421	0.00193789	0.00196576	0.668959
ENSG00000141562.13	0.0293913	0.189026	8.72e-05	0.000490881	0.0029682	0.0025969	2.70414
ENSG00000047188.11	0.0107679	0.0296467	1.43e-05	2.01e-05	0.00132792	0.000677719	1.57624
ENSG00000132716.14	0.145706	0.28216	0.000721714	0.00155626	0.00495324	0.00551551	0.967658
ENSG00000178188.10	0.4663	0.741043	0.00238843	0.00357633	0.0051221	0.00482607	0.675235
ENSG00000100911.9	0.0620428	0.132949	0.00117958	0.00147432	0.0190124	0.0110894	1.12734
ENSG00000166783.15	0.0208974	0.0399509	8.21e-05	0.000177655	0.00392927	0.00444683	1.02203
ENSG00000176153.10	0.00519971	0.00617394	0.000295653	0.000273535	0.0568595	0.0443047	0.729704
ENSG00000164211.8	0.0121698	0.0370711	2.01e-05	3.97e-05	0.00165338	0.00107152	1.69989
ENSG00000101004.10	0.0161448	0.0283983	0.00012614	7.92e-05	0.00781301	0.00279006	0.935308
ENSG00000138081.15	0.0222347	0.0587769	6.01e-05	0.000115867	0.0027038	0.00197131	1.4623
ENSG00000132819.12	0.00604188	0.0118091	2.17e-05	6.33e-05	0.00359268	0.00536059	1.2389
ENSG00000109205.12	0.00167481	0.00483833	2.09e-05	1.63e-05	0.0124769	0.0033588	2.11964
ENSG00000111961.12	0.00583007	0.0106885	7.67e-06	8.94e-06	0.00131511	0.000836795	1.17224
ENSG00000007866.14	0.0090091	0.0146219	4.4e-05	7.03e-05	0.00488852	0.00480812	0.922843
ENSG00000120942.9	0.00707111	0.0251577	2.62e-05	6.3e-05	0.00370017	0.00250226	1.96523
ENSG00000143303.7	0.0770896	0.196733	0.000274218	0.000371068	0.00355713	0.00188615	1.37074
ENSG00000188483.6	0.0142689	0.0403392	4.42e-05	0.000127533	0.00309733	0.00316152	1.58507
ENSG00000093183.9	0.0853825	0.171959	0.000111954	0.000213707	0.0013112	0.00124278	1.03207
ENSG00000100239.11	0.032895	0.0787749	0.000234	0.000249025	0.00711353	0.00316123	1.30523
ENSG00000119969.10	0.0281885	0.110964	3.23e-05	0.000200788	0.0011449	0.00180948	2.00912
ENSG00000142669.9	0.0136751	0.0321766	0.000160237	0.000623076	0.0117174	0.0193642	1.34114
ENSG00000261221.1	0.139771	0.31401	0.000244659	0.000492077	0.00175043	0.00156708	1.18045
ENSG00000170088.9	0.498708	0.94371	0.000569455	0.000459895	0.00114186	0.000487326	0.925717
ENSG00000105696.4	0.0072266	0.10599	1.88e-05	8.77e-05	0.00260182	0.000827762	3.90749
ENSG00000183741.7	0.0292161	0.0521266	9.43e-05	0.000219972	0.00322712	0.00421996	0.90303
ENSG00000146281.5	0.0171727	0.0416327	2.53e-05	5.26e-05	0.00147211	0.00126271	1.361
ENSG00000085644.9	0.0832155	0.166431	0.000105886	0.00012352	0.00127243	0.000742172	1.02269
ENSG00000119403.9	0.0973824	0.159353	0.000129528	0.000247254	0.0013301	0.00155161	0.734495
ENSG00000068383.14	0.0126552	0.0210921	1.97e-05	3.84e-05	0.00155961	0.00181935	0.896541
ENSG00000163660.7	0.117201	0.345415	0.000879074	0.00162739	0.00750056	0.00471139	1.57067
ENSG00000158792.11	0.157404	0.337294	0.000719968	0.000839873	0.00457402	0.00249003	1.11155
ENSG00000105778.13	0.0204685	0.0372982	4.47e-05	7.93e-05	0.00218618	0.00212522	0.958786
ENSG00000131504.11	0.00374261	0.00611779	2.7e-05	5.31e-05	0.00720832	0.00867158	1.19407
ENSG00000106682.10	0.196069	0.300847	0.000880377	0.00171166	0.00449014	0.00568947	0.631572
ENSG00000163608.10	0.24303	0.463377	0.000265301	0.000340433	0.00109164	0.00073468	0.94045
ENSG00000100038.15	0	0.318625	0	0.000333635	0.00170547	0.00104711	Inf
ENSG00000162923.10	0.0460975	0.0755657	0.000125781	0.000385959	0.00272858	0.0051076	0.760892
ENSG00000116857.12	0.050738	0.100158	0.000276241	0.000368282	0.00544446	0.00367701	1.01755
ENSG00000169813.12	0.00682304	0.010487	0.000103433	0.000141259	0.0151594	0.0134699	0.923313
ENSG00000067606.11	0.100689	0.264799	0.000476066	0.00107103	0.00472809	0.00404471	1.40953
ENSG00000104714.9	0.0176417	0.0321255	7.16e-05	8.61e-05	0.004061	0.00268033	0.971974
ENSG00000136888.6	0.169095	0.274026	0.000723355	0.00112963	0.00427779	0.00412236	0.711394
ENSG00000036672.11	0.040014	0.20007	0.000105167	8.18e-05	0.00262825	0.000408795	2.34008
ENSG00000177225.12	0.0358823	0.163335	0.000346606	0.000552151	0.00965954	0.00338047	2.20861
ENSG00000141568.15	0.0104	0.020269	6.03e-05	8.25e-05	0.00579689	0.00406795	1.12804
ENSG00000174165.3	0.0124307	0.0170478	2.59e-05	5.19e-05	0.00208673	0.00304282	0.650614
ENSG00000241878.5	0.0248101	0.0683959	0.000146159	0.000310398	0.0058911	0.00453825	1.5147
ENSG00000172638.8	0.0319114	0.59492	6.78e-05	0.00114724	0.0021254	0.0019284	4.22663
ENSG00000144468.12	0.02907	0.0527117	5.75e-05	6.57e-05	0.00197732	0.00124558	0.925626
ENSG00000130821.11	0.00911747	0.131793	5.3e-05	0.000605357	0.00580779	0.00459324	3.88016
ENSG00000145817.12	0.0139812	0.0290287	2.18e-05	4.22e-05	0.00155831	0.00145427	1.17181
ENSG00000079785.10	0.0421005	0.0762431	0.000205749	0.000237088	0.00488709	0.00310963	0.904021
ENSG00000139842.10	0.196823	0.314843	0.000791978	0.000893584	0.0040238	0.00283819	0.691029
ENSG00000108599.10	0.362381	0.771148	0.000533581	0.00104571	0.00147243	0.00135604	1.09569
ENSG00000250722.1	0.00102543	0.00150622	2.58e-05	1.85e-05	0.0251427	0.0122609	1.94372
ENSG00000099968.13	0.0732491	0.236651	8.34e-05	0.00020944	0.001138	0.000885016	1.70773
ENSG00000101181.13	0.0539	0.192286	0.000239858	0.00115919	0.00445005	0.00602846	1.85403
ENSG00000156381.4	0.0127612	0.0375179	3.64e-05	5.95e-05	0.00285316	0.00158492	1.6477
ENSG00000052749.9	0.117038	0.220881	0.000352582	0.000620984	0.00301253	0.00281139	0.933954
ENSG00000198324.10	0.00349271	0.0093139	1.26e-05	3.12e-05	0.00361803	0.00335164	1.75128
ENSG00000034510.4	0.00847482	0.0124123	0.000558483	0.000938917	0.0658991	0.0756441	0.811055
ENSG00000102054.13	0.0272108	0.057445	6.4e-05	0.00010506	0.00235167	0.00182888	1.13952
ENSG00000156535.9	0.00857675	0.0283668	1.24e-05	2.75e-05	0.00144794	0.000970321	1.84554
ENSG00000105443.9	0.0138233	0.0610274	9.66e-05	0.000350512	0.00698675	0.00574352	2.19959
ENSG00000102100.10	0.0485146	0.215337	0.000267734	0.00114518	0.00551863	0.00531811	2.16712
ENSG00000198373.8	0.04651	0.109856	0.00021235	0.000342989	0.00456568	0.00312217	1.2731
ENSG00000099250.13	0.0250256	0.0534364	8.86e-05	7.47e-05	0.00354127	0.00139726	1.1603
ENSG00000070423.13	0.072591	0.186662	0.000389708	0.000909221	0.00536855	0.00487093	1.38262
ENSG00000182208.8	0.0144871	0.0213663	5.34e-05	0.000106017	0.00368636	0.00496187	0.718477
ENSG00000168958.15	0.0513808	0.0796789	9.96e-05	0.000114607	0.00193759	0.00143836	0.678613
ENSG00000184857.7	0.0111947	0.0206569	3.68e-05	7.15e-05	0.00328712	0.00346347	1.04634
ENSG00000165406.11	0.179991	0.385695	0.00030639	0.000476556	0.00170225	0.00123558	1.11025
ENSG00000131653.8	0.0159576	0.0372343	7.45e-05	0.000173862	0.0046699	0.0046694	1.31523
ENSG00000180185.7	0.00630832	0.0467578	3.98e-05	0.000135706	0.00630879	0.00290233	2.9636
ENSG00000139620.8	0.0546364	0.109118	8.44e-05	0.00036887	0.00154553	0.00338047	1.03153
ENSG00000109572.9	0.0210457	0.0502911	5.77e-05	7.69e-05	0.00274174	0.00152965	1.32642
ENSG00000156642.12	0.0601223	0.118534	0.000356244	0.000539556	0.00592532	0.00455189	1.01043
ENSG00000179933.4	0.00951222	0.0393561	5.65e-05	0.000203761	0.00593544	0.00517736	2.13618
ENSG00000055211.8	0.170305	0.437928	0.000448656	0.000747679	0.00263442	0.00170731	1.37193
ENSG00000108961.9	0.0322707	0.0746836	5.2e-05	0.00015603	0.00161185	0.00208921	1.25834
ENSG00000100823.7	0.0239624	0.0385246	0.000428315	0.000405963	0.0178745	0.0105378	0.775523
ENSG00000100129.13	0.409259	0.675601	0.00162071	0.00252083	0.00396011	0.00373124	0.730472
ENSG00000171234.9	0.154248	0.335558	0.000694571	0.00044066	0.00450294	0.00131322	1.13335
ENSG00000186395.6	0.0238863	0.040423	0.000107192	9.62e-05	0.0044876	0.00237953	0.845373
ENSG00000184674.8	0.016165	0.0344694	0.000124499	0.000210589	0.00770179	0.00610943	1.1925
ENSG00000258947.2	0.0142998	0.0295062	0.00017972	0.000571774	0.012568	0.0193781	1.16104
ENSG00000139546.6	0.0487665	0.44215	9.91e-05	0.00157245	0.00203244	0.00355638	3.18888
ENSG00000096746.13	0.0297656	0.047749	0.000128803	0.00016528	0.00432725	0.00346143	0.755695
ENSG00000148358.15	0.0133245	0.0209961	5.54e-05	8.62e-05	0.00416058	0.0041068	0.816412
ENSG00000124541.6	0.0599279	0.270563	0.00040704	0.00139811	0.00679216	0.00516739	2.18837
ENSG00000164111.10	0.00206964	0.00173707	2.48e-05	3.75e-05	0.0119987	0.021604	1.01349
ENSG00000113048.12	0.00446257	0.00789924	1.96e-05	2.46e-05	0.00438591	0.00310993	1.21315
ENSG00000108679.8	0.00313275	0.013956	0.000163271	0.0004533	0.0521174	0.0324806	2.38817
ENSG00000108064.6	0.0276996	0.0937461	4.73e-05	0.000141052	0.00170813	0.00150462	1.79692
ENSG00000205212.3	0.255926	0.90327	0.000271631	0.000298229	0.00106136	0.000330166	1.82431
ENSG00000111481.5	0.168629	0.325213	0.000661028	0.00115667	0.00392001	0.00355667	0.960107
ENSG00000178927.12	0.0312178	0.117234	0.000225034	0.000692739	0.00720851	0.00590905	1.93953
ENSG00000198522.9	0.134549	0.251631	0.000187732	0.000598593	0.00139527	0.00237885	0.918933
ENSG00000131507.9	0.0527026	0.184062	8.15e-05	0.000118583	0.00154638	0.000644256	1.82421
ENSG00000205336.7	0.121969	0.200571	0.000427101	0.000221436	0.00350173	0.00110403	0.737127
ENSG00000070214.11	0.0241014	0.0983733	1.74e-05	0.000101251	0.000720254	0.00102925	2.06528
ENSG00000174915.7	0.254505	0.388747	0.00133702	0.0014014	0.00525343	0.00360491	0.622434
ENSG00000065150.14	0.0246003	0.0395744	5.32e-05	6.2e-05	0.00216143	0.00156736	0.774129
ENSG00000196787.2	0.0441443	0.168803	0.000112124	0.000697585	0.00253994	0.00413253	1.95662
ENSG00000158615.8	0.236864	0.595099	0.00119909	0.00280436	0.00506235	0.00471242	1.33636
ENSG00000104812.10	0.0846244	0.258407	0.000255448	0.000606623	0.00301861	0.00234755	1.62517
ENSG00000167182.11	0.107787	0.255877	0.000274414	0.00036187	0.00254589	0.00141423	1.2624
ENSG00000150961.10	0.0538261	0.156471	7.66e-05	0.000103912	0.00142322	0.000664098	1.563
ENSG00000184677.12	0.0590641	0.171845	0.000180183	0.000490445	0.00305064	0.002854	1.56225
ENSG00000177971.7	0.0644606	0.107918	0.000415369	0.000747584	0.00644377	0.00692736	0.777697
ENSG00000086589.7	0.0803047	0.129102	0.000154571	0.00045553	0.00192481	0.00352844	0.714071
ENSG00000140474.8	0.00397672	0.0207481	1.26e-05	7.38e-05	0.00317995	0.00355498	2.54409
ENSG00000183426.11	0.0160855	0.10813	5.98e-05	8.53e-05	0.00371772	0.000788523	2.78159
ENSG00000125458.2	0.0211552	0.08241	0.000234343	0.000412226	0.0110773	0.00500213	2.00471
ENSG00000147872.5	0.00445145	0.0096704	0.000188925	0.000220388	0.0424411	0.02279	1.44472
ENSG00000084623.7	0.0357	0.106216	0.000239495	0.000793442	0.00670856	0.00747009	1.60687
ENSG00000131188.7	0.0154298	0.0337527	6.19e-05	6.32e-05	0.00401043	0.00187133	1.23132
ENSG00000155189.7	0.015071	0.0417593	3.16e-05	8.75e-05	0.00209444	0.00209422	1.55332
ENSG00000188725.3	0.0492797	0.1158	6.81e-05	0.000137974	0.00138187	0.00119149	1.26406
ENSG00000116922.10	0.010387	0.0614316	2.25e-05	6.74e-05	0.00216308	0.0010971	2.62088
ENSG00000173575.14	0.0075548	0.0253597	4.54e-05	0.000252092	0.00601032	0.00994066	1.88036
ENSG00000073169.9	0.0193647	0.25846	0.000126364	0.000327908	0.00652545	0.0012687	3.75223
ENSG00000000003.10	0.0452618	0.121101	0.000205667	0.000240719	0.00454394	0.00198776	1.44986
ENSG00000113845.5	0.043885	0.212568	6.63e-05	9.99e-05	0.00151133	0.000470142	2.29328
ENSG00000167258.9	0.0194258	0.102423	7.94e-05	0.000523597	0.00408575	0.00511212	2.43305
ENSG00000132581.5	0.0907748	0.268833	0.000412744	0.000662039	0.0045469	0.00246264	1.58054
ENSG00000166987.10	0.0448867	0.106707	0.000407306	0.000809497	0.00907411	0.00758615	1.28331
ENSG00000102144.9	0.0104302	0.0244093	2.76e-05	4.01e-05	0.00264618	0.00164302	1.36527
ENSG00000141084.6	0.126663	0.340539	0.000488094	0.00137601	0.00385348	0.00404067	1.4384
ENSG00000175832.8	0.0054782	0.0078551	0.000169322	0.00011268	0.0309084	0.0143448	0.911502
ENSG00000163719.14	0.0802245	0.296214	0.000317658	0.00111168	0.00395961	0.00375298	1.89728
ENSG00000182263.9	0.00683205	0.017415	1.16e-05	1.98e-05	0.00169307	0.00113944	1.54004
ENSG00000137700.12	0.0467914	0.155971	0.000193262	0.000225448	0.00413028	0.00144544	1.76036
ENSG00000162402.8	0.0129487	0.0229788	3.03e-05	3.06e-05	0.00234112	0.00133375	0.974655
ENSG00000156858.7	0.0534907	0.0855851	0.000676798	0.00105268	0.0126526	0.0122998	0.720697
ENSG00000105397.9	0.0204015	0.0997406	0.000125817	0.000717548	0.00616707	0.00719414	2.32502
ENSG00000166579.11	0.0215603	0.0505552	0.000209615	0.000286684	0.00972226	0.00567071	1.29881
ENSG00000183718.4	0.322206	0.58422	0.000307925	0.00060789	0.000955677	0.00104052	0.86646
ENSG00000259642.1	0.0424107	0.0771103	4.57e-05	7.11e-05	0.00107818	0.000922341	0.909241
ENSG00000004142.7	0.125628	0.244922	0.000470235	0.000909023	0.00374307	0.00371148	0.979226
ENSG00000181929.7	0.247218	0.404538	0.000353477	0.00106032	0.00142982	0.00262106	0.721288
ENSG00000147155.6	0.0386237	0.0720976	0.000167272	0.000260174	0.00433082	0.00360863	0.950225
ENSG00000136213.7	0.219955	0.471483	0.000901373	0.00177093	0.00409798	0.00375608	1.10906
ENSG00000167920.4	0.0867171	0.146335	0.000103044	0.000216369	0.00118828	0.00147858	0.780754
ENSG00000197586.8	0.041791	0.0922384	0.000680558	0.00113765	0.0162848	0.0123338	1.18133
ENSG00000112763.11	0.0031972	0.023979	1.22e-05	0.000106499	0.00380726	0.00444133	3.04691
ENSG00000189171.9	0.0608248	0.0892097	0.000415666	0.000969782	0.00683382	0.0108708	0.593739
ENSG00000047849.17	0.0189462	0.0337378	0.000113516	0.000168072	0.00599146	0.00498173	0.934875
ENSG00000038219.8	0.040914	0.0664852	5.72e-05	0.000108447	0.00139827	0.00163114	0.754441
ENSG00000169925.12	0.0336703	0.0902363	9.93e-05	0.000194574	0.00294868	0.00215627	1.46194
ENSG00000099797.7	0.00362488	0.00611699	7e-05	9.19e-05	0.0193191	0.0150243	1.23999
ENSG00000160948.9	0.0431401	0.163679	0.000378707	0.00111744	0.00877854	0.00682702	1.94599
ENSG00000162852.9	0.252917	0.413459	0.000354269	0.000400354	0.00140073	0.000968304	0.719695
ENSG00000077684.11	0.00758831	0.0207484	8.92e-06	1.36e-05	0.0011761	0.00065616	1.61246
ENSG00000118046.10	0.0068759	0.114598	3.07e-05	0.000286618	0.00446667	0.00250107	4.08945
ENSG00000198901.9	0.0717522	0.132466	2.77e-05	0.000258393	0.000385883	0.00195065	0.912681
ENSG00000132256.14	0.0948811	0.1598	7.74e-05	0.000240824	0.000815928	0.00150704	0.775954
ENSG00000167526.9	0.186085	0.440805	0.00298752	0.00732797	0.0160546	0.0166241	1.25361
ENSG00000178585.10	0.0772547	0.135447	0.000138691	0.000132372	0.00179524	0.000977302	0.837714
ENSG00000030582.12	0.00110916	0.00568036	3.15e-05	8.29e-05	0.0283899	0.0145877	2.87185
ENSG00000159674.7	0.00717065	0.0149932	0.000238087	0.000238062	0.033203	0.015878	1.28278
ENSG00000122140.6	0.0115854	0.0162696	0.000107168	0.000135434	0.00925031	0.00832438	0.693345
ENSG00000160226.11	0.0373337	0.117532	4.04e-05	8.9e-05	0.00108181	0.000757187	1.68519
ENSG00000011009.6	0.0275164	0.0975731	0.000129494	0.000396785	0.00470607	0.00406654	1.86274
ENSG00000254470.2	0.0414913	0.0732919	5.72e-05	0.000120791	0.00137916	0.00164809	0.869941
ENSG00000197977.3	0.00424889	0.00531111	1.82e-05	7.07e-06	0.00427915	0.00133115	0.868511
ENSG00000183495.9	0.191207	0.331989	0.000626619	0.000776663	0.00327717	0.00233942	0.808556
ENSG00000112561.13	0.0217105	0.0325657	2.65e-05	2.58e-05	0.00122278	0.000792458	0.691215
ENSG00000136816.11	0.0203824	0.0497331	9.59e-05	0.00015663	0.00470535	0.00314942	1.35724
ENSG00000179387.5	0.146636	0.312824	0.000148762	0.000231383	0.0010145	0.000739658	1.10593
ENSG00000128928.4	0.0370959	0.160749	0.000158689	0.000555351	0.00427779	0.00345477	2.13798
ENSG00000174721.9	0.0212787	0.0537879	3.63e-05	4.58e-05	0.00170416	0.000851989	1.4031
ENSG00000137171.10	0.102438	0.614628	0.000384233	0.000896447	0.00375088	0.00145852	2.59125
ENSG00000162971.6	0.17804	0.301298	0.000246673	0.000204213	0.00138549	0.000677777	0.772668
ENSG00000182944.13	0.089153	0.208024	0.000494379	0.0008074	0.00554529	0.00388128	1.24068
ENSG00000130299.12	0.0593033	0.0994566	0.000148102	0.000220758	0.00249736	0.00221964	0.78291
ENSG00000167658.11	0.0230101	0.0429422	0.00173002	0.00247842	0.0751855	0.0577152	0.981519
ENSG00000167395.10	0.127998	0.28233	0.000218663	0.00096452	0.00170833	0.00341629	1.15523
ENSG00000125503.8	0.0164866	0.129145	9.92e-05	0.000418353	0.00601668	0.0032394	2.99703
ENSG00000168763.11	0.0178158	0.0285619	0.000172472	0.000175937	0.00968083	0.00615986	0.801032
ENSG00000173402.7	0.00907079	0.0208472	0.000103126	0.000148062	0.011369	0.00710227	1.36136
ENSG00000181274.5	0.0726708	0.136258	0.000172706	0.000302203	0.00237655	0.00221788	0.934296
ENSG00000102996.4	0.00387027	0.00903064	3.64e-05	3.24e-05	0.00939716	0.00359265	1.56813
ENSG00000138867.12	0.0126662	0.019575	7.26e-05	8.09e-05	0.00573263	0.00413042	0.799269
ENSG00000076826.5	0.0308358	0.0484562	0.000275009	0.000152766	0.00891851	0.00315267	0.72497
ENSG00000130164.7	0.00653312	0.00860233	0.000102944	0.00012259	0.0157572	0.0142508	0.758766
ENSG00000125817.7	0.31067	0.63131	0.00224304	0.00399758	0.00722	0.00633219	1.03024
ENSG00000134086.7	0.107981	0.171463	0.000710428	0.000897806	0.00657919	0.00523615	0.689653
ENSG00000088256.4	0.0191245	0.0356688	8.92e-05	0.000130089	0.00466488	0.00364715	0.996312
ENSG00000205060.6	0.00651342	0.00818967	1.37e-05	1.19e-05	0.0021095	0.00145827	0.708228
ENSG00000249471.3	0.233628	0.539141	0.000211037	0.000568116	0.000903305	0.00105374	1.21447
ENSG00000122545.13	0.0857996	0.231659	0.000109588	0.00023011	0.00127726	0.000993315	1.44934
ENSG00000166833.15	0.00657095	0.0253878	2.41e-05	2.81e-05	0.00367074	0.0011083	2.08298
ENSG00000019144.12	0.058285	0.120418	0.000148675	0.000327163	0.00255083	0.0027169	1.07741
ENSG00000165282.9	0.25911	0.593793	0.000725133	0.00155081	0.00279856	0.00261171	1.20383
ENSG00000125740.9	0.0483527	0.116046	4.4e-05	0.000231199	0.000910861	0.00199229	1.29444
ENSG00000197496.4	0.00278792	0.0139396	7.3e-06	1.14e-05	0.00261957	0.000814889	2.55489
ENSG00000168434.8	0.00925216	0.0214856	2.56e-05	5.68e-05	0.00276798	0.00264188	1.37181
ENSG00000105732.9	0.0290554	0.050847	4.11e-05	0.000119849	0.00141438	0.00235706	0.876785
ENSG00000116685.11	0.0594098	0.115325	0.000263378	0.000216876	0.00443324	0.00188057	0.988861
ENSG00000204310.6	0.0290446	0.0773275	0.000270473	0.000643656	0.00931232	0.00832376	1.45874
ENSG00000198920.5	0.17952	0.467281	0.000235087	0.000475885	0.00130953	0.00101841	1.38899
ENSG00000172893.11	0	0.00439943	0	3.66e-05	0.00965277	0.00832287	Inf
ENSG00000140995.12	0.0625337	0.220071	0.000259485	0.0009081	0.00414952	0.0041264	1.83213
ENSG00000118960.8	0.0115021	0.0235423	0.000192416	0.000206741	0.0167288	0.00878168	1.17697
ENSG00000250799.5	0.0874261	0.556348	0.000783143	0.000415259	0.00895777	0.000746401	2.6767
ENSG00000115944.10	0.0130563	0.0239587	5.41e-05	6.21e-05	0.00414458	0.00259008	1.01724
ENSG00000116133.7	0.00965633	0.0120827	0.00027551	0.000227504	0.0285316	0.0188288	0.590712
ENSG00000137478.10	0.302286	0.490132	0.000976967	0.000843601	0.00323193	0.00172117	0.706566
ENSG00000115649.11	0.37885	0.667142	0.00335827	0.00538664	0.00886437	0.00807421	0.823612
ENSG00000103168.12	0.0201028	0.0676036	9.63e-05	0.000171123	0.00478873	0.00253127	1.80178
ENSG00000140939.10	0.0417622	0.771502	0.000173153	0.000414612	0.00414617	0.000537409	4.21214
ENSG00000162604.8	0.0174074	0.0504132	2.73e-05	6.05e-05	0.00156919	0.00119931	1.60334
ENSG00000108592.12	0.0166981	0.0275882	7.99e-05	0.000154055	0.00478687	0.00558409	0.848396
ENSG00000169957.8	0.00877015	0.0215858	5.51e-05	0.000121439	0.00628412	0.00562587	1.45496
ENSG00000134186.7	0.272152	0.467266	0.000524181	0.0011425	0.00192606	0.00244508	0.789366
ENSG00000168288.8	0.00544145	0.00866091	1.82e-05	3.1e-05	0.003352	0.0035844	1.02983
ENSG00000176658.12	0.0481089	0.0916361	7.22e-05	6.01e-05	0.00150035	0.000656334	0.969259
ENSG00000185761.6	0.0789757	0.136689	0.000136436	0.000220373	0.00172757	0.00161223	0.818892
ENSG00000164081.8	0.0218784	0.0781372	0.000109008	0.000317906	0.00498246	0.00406857	1.88175
ENSG00000125633.6	0.013542	0.019189	7.13e-05	8.79e-05	0.00526464	0.00457944	0.677459
ENSG00000168522.8	0.203831	0.353307	0.000581297	0.000587693	0.00285186	0.00166341	0.805475
ENSG00000146755.6	0.0550105	0.0993939	0.000448638	0.000142733	0.00815551	0.00143604	0.890282
ENSG00000101782.10	0	0.03178	0	9.3e-05	0.00129202	0.00292574	Inf
ENSG00000137411.12	0.03436	0.104293	0.00017538	0.000517487	0.00510419	0.00496187	1.63628
ENSG00000196689.6	0.0691368	0.120989	0.000100499	0.00016413	0.00145362	0.00135657	0.838082
ENSG00000006704.6	0.155811	0.253026	0.00045181	0.000770311	0.00289973	0.00304439	0.715456
ENSG00000105997.18	0.0752446	0.177046	0.000177554	0.000207125	0.0023597	0.00116989	1.25565
ENSG00000179526.12	0.0562268	0.101208	0.000347869	0.000486964	0.00618689	0.00481151	0.884216
ENSG00000163399.11	0.00323008	0.00294369	0.000155832	0.000115681	0.048244	0.039298	0.738078
ENSG00000116489.8	0.12232	0.318813	0.00039349	0.00160658	0.00321688	0.00503924	1.39437
ENSG00000005194.10	0.0270185	0.0613351	9.09e-05	0.000144376	0.00336305	0.00235388	1.24044
ENSG00000213339.4	0.0965532	0.321844	0.000580571	0.000903013	0.00601296	0.00280575	1.74889
ENSG00000075391.12	0	0.158421	0	0.000159069	0.00048853	0.00100409	Inf
ENSG00000109787.8	0.0077474	0.0188993	2.61e-05	3.25e-05	0.00336328	0.00171925	1.46274
ENSG00000161999.7	0.04894	0.272666	7.91e-05	0.000276649	0.00161527	0.00101461	2.4915
ENSG00000101084.12	0.0722661	0.206938	0.00120221	0.00309424	0.0166359	0.0149525	1.53591
ENSG00000103653.12	0.0525671	0.166001	0.000298879	0.000734011	0.00568568	0.00442172	1.68108
ENSG00000125629.10	0.0223817	0.0317613	0.000126455	0.000101495	0.00564992	0.00319557	0.61386
ENSG00000181904.8	0.0888163	0.17426	0.000255463	0.000496681	0.00287631	0.00285023	0.994138
ENSG00000137413.11	0.0297756	0.0887086	6.83e-05	0.000272481	0.0022942	0.00307164	1.61518
ENSG00000213949.4	0.0875196	0.233021	0.000273434	0.000191384	0.00312427	0.000821315	1.42909
ENSG00000196456.4	0.0579385	0.138566	7.77e-05	0.000148406	0.00134186	0.00107102	1.28457
ENSG00000185475.4	0.0280248	0.0569393	0.000128858	0.000133617	0.00459801	0.00234665	1.08482
ENSG00000130347.8	0.0465079	0.104483	5.17e-05	3.39e-05	0.00111215	0.000324341	1.20251
ENSG00000125089.12	0.0245145	0.0388146	0.000171344	9.99e-05	0.00698952	0.00257481	0.75287
ENSG00000171365.11	0.0152924	0.0263525	4.74e-05	7.06e-05	0.0030964	0.00267835	0.914547
ENSG00000096063.10	0.0155637	0.0363689	0.000130175	0.000274319	0.00836407	0.00754267	1.31947
ENSG00000091527.11	0.006097	0.0184551	3.55e-05	8.03e-05	0.00581939	0.00435353	1.77775
ENSG00000089693.6	0.0107927	0.0257153	0.000136388	0.000362606	0.0126372	0.0141008	1.3845
ENSG00000132635.12	0.0152647	0.0531538	0.000138164	0.000327386	0.00905125	0.00615922	1.86559
ENSG00000121775.13	0.0336427	0.336427	0.000115795	0.000405239	0.0034419	0.00120454	3.33269
ENSG00000198793.8	0.0622826	0.387536	0.000135007	0.000209988	0.00216765	0.000541855	2.64703
ENSG00000243279.2	0.0369483	0.286349	6.46e-05	0.000584266	0.0017491	0.00204039	2.96687
ENSG00000157870.10	0.00250614	0.0117936	3.64e-06	1.7e-05	0.00145362	0.00144135	2.50598
ENSG00000086102.14	0.0527855	0.148215	0.00013697	0.000314053	0.00259485	0.0021189	1.51423
ENSG00000135862.5	0.00934562	0.028047	6.63e-05	0.000163288	0.00709471	0.00582193	1.70672
ENSG00000123200.12	0.0363091	0.203331	3.79e-05	9.52e-05	0.00104364	0.000468252	2.50323
ENSG00000108953.12	0.0260187	0.0376497	0.000142637	0.000433394	0.00548212	0.0115112	0.625824
ENSG00000160959.3	0.0891511	0.185689	0.000178432	0.000509604	0.00200145	0.00274439	1.07904
ENSG00000203697.7	0.00597652	0.0102455	7.75e-06	1.81e-05	0.00129724	0.00176549	1.08701
ENSG00000133731.5	0.43928	1.0813	0.000523718	0.00100256	0.00119222	0.000927181	1.30423
ENSG00000198740.4	0.0346466	0.111935	6.66e-05	0.000125524	0.0019226	0.0011214	1.724
ENSG00000140265.8	0.0223337	0.0350754	4.34e-05	6.34e-05	0.00194548	0.00180633	0.750199
ENSG00000163993.6	0.00625006	0.00733703	0.00018177	8.3e-05	0.0290828	0.0113088	0.647191
ENSG00000186577.7	0.0507503	0.150721	7.75e-05	0.000644686	0.00152778	0.00427733	1.59469
ENSG00000164808.12	0.0170275	0.0546884	3.31e-05	4.77e-05	0.00194445	0.000872417	1.74729
ENSG00000136942.10	0.00242051	0.00699618	8.82e-05	0.000284472	0.0364405	0.0406611	1.96319
ENSG00000104518.6	0.0150848	0.0674626	0.00012922	0.000234485	0.00856623	0.00347578	2.21293
ENSG00000080815.14	0.107214	0.347299	0.000271119	0.000771703	0.00252877	0.00222201	1.70685
ENSG00000175283.7	0.0264411	0.0646419	0.000130636	0.000210578	0.00494064	0.00325761	1.34444
ENSG00000183283.11	0.00851456	0.0427297	1.75e-05	0.000144147	0.00205228	0.00337345	2.40789
ENSG00000162458.8	0.0404346	0.0990648	0.000144846	0.000337938	0.00358224	0.00341129	1.32923
ENSG00000182473.16	0.128639	0.284757	0.00129056	0.00257188	0.0100324	0.00903183	1.16027
ENSG00000100867.10	0.004548	0.0143602	0.000317953	0.000537813	0.0699106	0.0374517	1.88579
ENSG00000162813.13	0.13969	0.558758	0.000193655	0.000387268	0.00138632	0.000693087	2.00715
ENSG00000131018.18	0.00905091	0.0129299	1.36e-05	1.36e-05	0.00150626	0.00105427	0.76567
ENSG00000145920.10	0.00318347	0.00925481	8.45e-06	2.17e-05	0.0026544	0.00234328	1.87767
ENSG00000177051.5	0.0939193	0.1949	0.000315031	0.00088973	0.00335428	0.00456506	1.07283
ENSG00000167780.7	0.0166195	0.0411333	0.000175834	7.69e-05	0.01058	0.00187	1.39178
ENSG00000130254.7	0.169814	0.61076	0.000758957	0.00185751	0.00446934	0.0030413	1.85337
ENSG00000078403.12	0.0914322	0.142228	0.000161719	0.000146729	0.00176873	0.00103165	0.664151
ENSG00000070669.12	0.00089812	0.00417626	1.18e-05	1.24e-05	0.0131858	0.00297712	2.88065
ENSG00000214021.11	0.0254324	0.0783318	8.46e-05	0.000216991	0.00332453	0.00277015	1.66822
ENSG00000136877.10	0.183337	0.566679	0.000860971	0.00200872	0.0046961	0.00354472	1.63535
ENSG00000100600.10	0.0044212	0.00581072	1.43e-05	1.83e-05	0.00323143	0.00314133	0.901277
ENSG00000002822.11	0.00632027	0.0077567	4.71e-05	7.48e-05	0.00744478	0.0096496	0.691664
ENSG00000133226.12	0.078623	0.163708	0.000151613	0.000368262	0.00192835	0.0022495	1.08108
ENSG00000106803.5	0.0291264	0.0440392	0.000140172	0.000274707	0.00481252	0.00623778	0.676334
ENSG00000143751.9	0.0902904	0.219188	0.000105352	0.000339026	0.00116681	0.00154674	1.2969
ENSG00000136261.10	0.0239475	0.102442	0.000229304	0.00020805	0.00957529	0.0020309	2.13157
ENSG00000141485.11	0.0240058	0.0354528	0.00027172	0.000125593	0.0113189	0.00354254	0.660617
ENSG00000168256.13	0.0106877	0.0426081	5.55e-05	0.000187075	0.005194	0.00439059	2.07623
ENSG00000177000.6	0.01663	0.141355	2.45e-05	0.000143068	0.00147496	0.00101212	3.11252
ENSG00000148341.13	0.389344	0.754355	0.00102852	0.00119981	0.00264167	0.00159051	0.960655
ENSG00000134690.6	0	0.0888627	0	0.000155317	0.000642128	0.00174783	Inf
ENSG00000213523.5	0.0142084	0.0468876	4.53e-05	0.000193829	0.00318936	0.00413391	1.79655
ENSG00000143771.7	0.0388567	0.0725979	4.61e-05	7.28e-05	0.00118665	0.00100241	0.951198
ENSG00000134317.13	0.0383669	0.162863	5.43e-05	0.000117682	0.00141582	0.00072258	2.10797
ENSG00000139624.8	0.0366086	0.0735926	0.000100687	0.000177086	0.00275036	0.00240631	1.05605
ENSG00000078687.12	0.164392	0.520811	0.000197947	0.000334426	0.00120411	0.000642124	1.67146
ENSG00000116221.11	0.0137862	0.0392905	0.000178624	0.000263938	0.0129568	0.00671761	1.59891
ENSG00000084734.4	0.0981094	0.260603	0.000349743	0.000650233	0.00356483	0.00249511	1.42412
ENSG00000125877.8	0.0266359	0.0450111	0.000338901	0.000512709	0.0127235	0.0113907	0.834923
ENSG00000185627.13	0.0178411	0.0270714	0.000106178	0.000158267	0.00595132	0.00584629	0.727999
ENSG00000079313.7	0.145276	0.423721	0.000503608	0.0014687	0.00346657	0.0034662	1.55379
ENSG00000135624.11	0.00899773	0.0325443	0.000193457	0.000742053	0.0215007	0.0228013	1.95982
ENSG00000099330.4	0.0446319	0.0701581	0.000223813	0.000146575	0.00501464	0.00208921	0.70394
ENSG00000124217.3	0.043704	0.110295	0.000172967	0.000376032	0.0039577	0.00340934	1.36841
ENSG00000174652.13	0.0209505	0.0354927	3.98e-05	0.000131213	0.00190146	0.0036969	0.858244
ENSG00000103257.4	0.0131421	0.0260736	0.000521394	0.000623063	0.0396735	0.0238963	1.11888
ENSG00000175324.5	0.08643	0.187265	0.000223541	0.000376667	0.00258638	0.00201141	1.13572
ENSG00000169919.12	0.00419483	0.0120811	1.48e-05	2.77e-05	0.00353676	0.0022921	1.79209
ENSG00000106384.6	0.0919382	0.222999	0.000477698	0.000497972	0.00519586	0.00223307	1.29541
ENSG00000072415.4	0.152193	0.228289	0.000211423	0.000205528	0.00138918	0.000900298	0.602592
ENSG00000166888.6	0.0831456	0.151683	0.000652298	0.000879828	0.00784525	0.00580044	0.892228
ENSG00000174276.5	0.169531	0.381446	0.000254414	0.00133553	0.00150069	0.00350124	1.18066
ENSG00000183513.4	0.0366207	0.0749852	3.69e-05	6.17e-05	0.00100823	0.000823303	1.08173
ENSG00000144040.8	0.0235583	0.0592252	9.55e-05	9.79e-05	0.00405448	0.00165255	1.38947
ENSG00000154328.11	0.0801342	0.130218	0.000112616	0.000131371	0.00140534	0.00100885	0.729301
ENSG00000131746.8	0.0836098	0.148883	0.000296018	0.000286954	0.00354048	0.00192738	0.857787
ENSG00000172292.10	0.0885397	0.219241	0.000183789	0.00018377	0.00207579	0.000838208	1.32547
ENSG00000173905.4	0.00892799	0.01395	2.3e-05	1.68e-05	0.00257698	0.00120246	0.877974
ENSG00000134444.9	0.235343	0.878613	0.000288483	0.000269222	0.0012258	0.000306417	1.9054
ENSG00000134419.11	0.0287674	0.0710334	5.71e-05	0.000178314	0.00198637	0.00251028	1.35408
ENSG00000131236.12	0.0163925	0.0285405	7.97e-05	0.000203378	0.00486194	0.00712592	0.92
ENSG00000136986.5	0.0309179	0.0757184	7.07e-05	0.000234695	0.00228632	0.00309958	1.33928
ENSG00000137474.15	0.020914	0.0804386	5.94e-05	8.88e-05	0.00283835	0.00110368	1.98735
ENSG00000158850.10	0.0301364	0.14365	0.000150211	0.00032125	0.00498437	0.00223634	2.27797
ENSG00000172809.8	0.260105	0.390158	0.00178054	0.00311562	0.00684547	0.00798553	0.596269
ENSG00000119801.8	0.0588373	0.131052	0.000105748	0.00029866	0.0017973	0.00227894	1.18346
ENSG00000227500.5	0.0152254	0.0302931	0.000108552	0.000218725	0.00712966	0.00722029	1.10573
ENSG00000035115.17	0.00635218	0.0508174	1.4e-05	3.27e-05	0.00220722	0.000643702	3.06797
ENSG00000166598.8	0.00464589	0.00469584	0.000110824	8.62e-05	0.0238541	0.0183539	0.620621
ENSG00000164867.6	0.0517788	0.110585	0.000173165	0.00116152	0.00334432	0.0105035	1.12776
ENSG00000116005.7	0.0239427	0.0740486	0.000192142	0.00031035	0.00802506	0.00419116	1.67668
ENSG00000097007.13	0.0490731	0.0995738	0.000214001	0.000469022	0.00436086	0.0047103	1.05739
ENSG00000163347.5	0.00753939	0.0118676	2.88e-05	2.12e-05	0.00382504	0.00178482	0.925712
ENSG00000111261.9	0.0407703	0.11679	9e-05	9.62e-05	0.002207	0.000823858	1.54931
ENSG00000134809.4	0.0684941	0.148704	0.000224401	0.000454659	0.00327621	0.00305747	1.14343
ENSG00000169826.6	0.0227714	0.0440715	2.81e-05	9.34e-05	0.00123558	0.00211963	1.03196
ENSG00000084234.12	0.0122146	0.0161322	0.000324646	0.000461557	0.0265786	0.0286108	0.606549
ENSG00000137513.5	0.494917	1.32612	0.000953337	0.000541796	0.00192626	0.000408556	1.42591
ENSG00000140406.2	0.118307	0.23943	0.000296285	0.000576048	0.00250438	0.00240591	1.0334
ENSG00000204673.6	0.0925507	0.189837	0.000663077	0.00139231	0.00716447	0.00733426	1.05653
ENSG00000160789.15	0.107093	0.210712	0.000761267	0.00218412	0.0071085	0.0103654	0.994761
ENSG00000136048.9	0.0064548	0.00839782	2.05e-05	1.7e-05	0.00316972	0.00203006	0.7492
ENSG00000120049.14	0.573134	1.72537	0.00102156	0.000844117	0.00178241	0.000489238	1.59316
ENSG00000172888.7	0.00178429	0.0116665	4.81e-06	5.14e-05	0.00269438	0.0044065	2.98298
ENSG00000153560.7	0.0264592	0.0522418	8.76e-05	0.000143551	0.00331245	0.00274781	1.04889
ENSG00000122692.7	0.0760227	0.152284	0.000117281	0.00023153	0.00154271	0.00152038	1.02688
ENSG00000095380.10	0.0312067	0.0472034	5.53e-05	0.000103665	0.00177187	0.00219614	0.67184
ENSG00000167600.9	0.0180184	0.0635944	3.85e-05	0.000149741	0.0021372	0.00235463	1.87462
ENSG00000139438.5	0.0506966	0.127928	8.82e-05	0.000366876	0.00173887	0.00286783	1.36395
ENSG00000077044.5	0.0115505	0.0160549	5.51e-05	5.24e-05	0.00476964	0.00326164	0.681062
ENSG00000174943.5	0.0146512	0.11128	8.22e-05	0.000351553	0.00560977	0.00315919	2.95679
ENSG00000103248.13	0.28445	0.82231	0.00057228	0.00130736	0.00201188	0.00158986	1.53698
ENSG00000137801.9	0.00136942	0.00181373	6.54e-06	1.05e-05	0.00477684	0.00578506	1.63496
ENSG00000178150.4	0.0829026	0.131738	0.000167826	0.000808863	0.00202438	0.00613994	0.696786
ENSG00000062716.6	0.0473797	0.0770324	0.00326337	0.00446448	0.068877	0.0579558	0.748208
ENSG00000213398.3	0.0593942	0.164476	0.000730904	0.00118056	0.012306	0.00717772	1.49195
ENSG00000125743.6	0.0202308	0.0328751	0.00014319	0.000438472	0.00707781	0.0133375	0.805581
ENSG00000203485.8	0.0853445	0.221567	0.000424885	0.000571899	0.00497847	0.00258115	1.39349
ENSG00000186806.5	0.0308436	0.101416	0.000151318	0.000150475	0.00490596	0.00148374	1.75252
ENSG00000183337.12	0.0319701	0.0476273	5.8e-05	7.2e-05	0.00181325	0.00151088	0.649273
ENSG00000100097.7	0.0274505	0.0535619	0.000882137	0.001871	0.0321356	0.0349316	1.03027
ENSG00000122566.16	0.461863	0.705697	0.0058462	0.00776412	0.0126579	0.0110021	0.618845
ENSG00000196781.9	0.00924861	0.0163899	1.66e-05	1.72e-05	0.00179524	0.00104711	1.02714
ENSG00000100109.12	0.0344402	0.135608	4.05e-05	0.000165485	0.00117686	0.00122032	2.00384
ENSG00000167515.6	0.0553307	0.193657	0.000130534	0.000551992	0.00235917	0.00285035	1.82638
ENSG00000087074.7	0.087897	0.151749	0.000680189	0.00196547	0.00773848	0.0129522	0.812777
ENSG00000008441.12	0.058276	0.131769	0.000155097	0.00019902	0.00266142	0.00151037	1.20499
ENSG00000158856.13	0.0829614	0.13675	0.000316061	0.000526712	0.00380974	0.00385166	0.748591
ENSG00000107262.12	0.0229457	0.0544776	2.79e-05	0.00010419	0.0012164	0.00191254	1.31197
ENSG00000185033.10	0.0358037	0.128893	7.25e-05	0.000126901	0.00202556	0.000984542	1.87597
ENSG00000119523.8	0.0363685	0.0722022	0.000166576	0.000188603	0.00458024	0.00261215	1.03894
ENSG00000178980.10	0.102196	0.210071	0.000270475	0.000648569	0.00264662	0.00308739	1.05785
ENSG00000132688.10	0.081098	0.128446	0.000306015	0.00066636	0.00377339	0.00518786	0.692707
ENSG00000068001.9	0.0925618	0.142699	0.00088577	0.00119474	0.0095695	0.00837241	0.651151
ENSG00000162517.8	0.0390328	0.0572799	0.000113073	0.000244506	0.00289688	0.00426862	0.615724
ENSG00000123562.12	0.0133134	0.0215639	0.000134424	0.000171746	0.0100969	0.00796449	0.852105
ENSG00000239779.2	0.272654	0.502894	0.000546729	0.00065353	0.00200522	0.00129954	0.892053
ENSG00000173821.15	0.0139922	0.0958603	3.66e-05	0.000159953	0.0026132	0.0016686	2.81301
ENSG00000126934.9	0.0263961	0.0896054	0.000294629	0.000523017	0.0111619	0.00583689	1.80297
ENSG00000198715.7	0.208111	0.324174	0.0010724	0.00173214	0.00515298	0.00534326	0.652449
ENSG00000137575.7	0.00657988	0.0116976	8.38e-06	2.08e-05	0.00127315	0.00178222	1.10463
ENSG00000155313.11	0.0716278	0.136834	0.000103764	8.16e-05	0.00144866	0.000596441	0.961104
ENSG00000104805.11	0.0857449	0.265809	0.000802373	0.0019344	0.00935767	0.00727741	1.64655
ENSG00000162522.6	0.00498564	0.0119618	3.22e-05	5.85e-05	0.00646643	0.00489075	1.53122
ENSG00000101193.6	0.340789	0.573853	0.00241899	0.00309414	0.00709821	0.00539186	0.759992
ENSG00000205629.7	0.0997706	0.299312	0.000643877	0.00090133	0.00645357	0.00301134	1.59782
ENSG00000179958.4	0.181469	0.68555	0.000504248	0.00117645	0.0027787	0.00171607	1.92358
ENSG00000091947.5	0.153625	0.27062	0.00129244	0.00184562	0.00841299	0.00681997	0.831762
ENSG00000120533.8	0.00811897	0.042071	9.06e-06	3.17e-05	0.00111602	0.000753721	2.45531
ENSG00000107798.13	0	0.0325703	0	8.38e-05	0.00300648	0.00257194	Inf
ENSG00000095319.10	0.0242235	0.0916147	9.13e-05	0.00034902	0.00376819	0.00380965	1.95793
ENSG00000175573.6	0.0449858	0.0959698	0.000138333	0.000344259	0.00307504	0.00358716	1.13088
ENSG00000170537.8	0.310912	0.528551	0.000730712	0.00119337	0.00235022	0.00225781	0.774225
ENSG00000106344.4	0.0799904	0.165909	9.13e-05	0.000244977	0.00114145	0.00147658	1.07519
ENSG00000084073.4	0.0354708	0.117977	9.46e-05	0.000355066	0.00266594	0.00300961	1.76433
ENSG00000141385.5	0.0912089	0.193685	0.00030852	0.000402242	0.00338256	0.00207679	1.10613
ENSG00000072840.8	0.0090237	0.0145164	1.25e-05	1.74e-05	0.00138384	0.00119771	0.911573
ENSG00000095739.7	0.0153174	0.0236325	8.62e-05	7.76e-05	0.00562633	0.00328167	0.769207
ENSG00000111652.5	0.0920942	0.139302	0.00018867	0.000471623	0.00204866	0.00338561	0.624328
ENSG00000156413.9	0.109657	0.208587	0.000524783	0.000332707	0.00478566	0.00159505	0.946226
ENSG00000118705.12	0.00662238	0.0160829	0.000180843	0.000371001	0.0273079	0.023068	1.48484
ENSG00000167635.7	0.0527143	0.14802	0.00015699	0.000265413	0.00297812	0.00179309	1.51431
ENSG00000132405.14	0.0412317	0.0833049	0.000119355	0.000218795	0.00289475	0.00262643	1.05792
ENSG00000132376.15	0.279278	0.992988	0.000255354	0.00119153	0.000914338	0.00119994	1.8346
ENSG00000177646.13	0.0531451	0.0917385	0.000195986	0.000236791	0.00368775	0.00258115	0.827384
ENSG00000242013.4	0.0449004	0.0785758	4.49e-05	9.16e-05	0.000998892	0.00116525	0.85335
ENSG00000173848.14	0.0249057	0.041254	6.75e-05	9.98e-05	0.00271208	0.00241934	0.812833
ENSG00000130638.11	0.069836	0.139208	0.000114761	0.000103778	0.0016433	0.000745491	1.02196
ENSG00000101109.7	0.0348773	0.0721067	0.000115151	0.00049683	0.0033016	0.0068902	1.09742
ENSG00000123989.9	0.00469756	0.0130795	0.000128896	0.000261156	0.0274389	0.0199668	1.7248
ENSG00000103245.9	0.107657	0.226081	0.000267458	0.000436801	0.00248434	0.00193206	1.08751
ENSG00000100316.11	0.00571164	0.0263823	0.000294684	0.00130764	0.0515937	0.0495651	2.33571
ENSG00000125676.15	0.0106155	0.0231931	1.8e-05	3.18e-05	0.00169444	0.00137266	1.27307
ENSG00000166619.8	0.0121711	0.0216429	9.89e-05	0.000234425	0.00812449	0.0108315	0.986093
ENSG00000139292.8	0.00724621	0.0107658	4.23e-05	2.96e-05	0.00584284	0.00275258	0.867371
ENSG00000181856.10	0.135418	0.378982	0.000143795	0.000288891	0.00106186	0.000762282	1.4952
ENSG00000131779.6	0.139879	0.238431	0.00025792	0.000752187	0.00184388	0.00315474	0.786092
ENSG00000105726.12	0.0409046	0.245428	0.000293382	0.00102673	0.00717235	0.00418342	2.59979
ENSG00000132600.12	0.0311748	0.120324	4.98e-05	0.000168012	0.00159598	0.00139633	1.97828
ENSG00000135801.5	0.0499864	0.144192	5.66e-05	5.07e-05	0.00113141	0.000351955	1.55375
ENSG00000137880.4	0.0537062	0.286433	0.000199365	0.000620179	0.00371214	0.00216518	2.42791
ENSG00000137309.15	0.0151503	0.0229708	0.000268577	0.00101302	0.0177275	0.0441005	0.747968
ENSG00000163486.8	0.133273	0.25746	0.000199365	0.000290709	0.00149591	0.00112914	0.965347
ENSG00000170606.9	0.0730355	0.116164	0.000133114	0.000265275	0.00182259	0.00228362	0.7016
ENSG00000167193.7	0.0827976	0.400661	0.000309604	0.00167684	0.00373928	0.00418519	2.28419
ENSG00000124208.16	0.0160817	0.0392904	0.000120927	0.000379116	0.00751956	0.00964907	1.3769
ENSG00000171017.6	0.12528	0.446944	0.00024585	0.000860383	0.00196241	0.00192503	1.84376
ENSG00000158747.9	0.0594342	0.10621	0.000240958	0.000408855	0.00405421	0.00384951	0.872188
ENSG00000137693.9	0.0540134	0.110829	0.000451814	0.00056673	0.00836485	0.00511354	1.07
ENSG00000105671.7	0.0471227	0.073438	0.000140825	0.000358426	0.00298848	0.00488066	0.689365
ENSG00000010319.2	0.0582357	0.107756	4.62e-05	0.000130784	0.000792708	0.0012137	0.921899
ENSG00000165802.15	0.142593	0.286459	0.000832661	0.00109275	0.00583942	0.00381468	1.02038
ENSG00000006282.15	0.0539792	0.17736	0.000200932	0.000770155	0.00372239	0.00434232	1.73694
ENSG00000092758.11	0.0257413	0.0729219	0.00086545	0.000658424	0.0336211	0.00902916	1.55088
ENSG00000100220.7	0.181447	0.375407	0.000785165	0.00202136	0.00432725	0.00538444	1.05993
ENSG00000061987.10	0.100738	0.317324	0.000434483	0.000912316	0.004313	0.00287503	1.66749
ENSG00000187239.12	0.168791	0.284431	0.000248132	0.000694695	0.00147005	0.0024424	0.76721
ENSG00000005889.11	0.0375092	0.0916631	6.39e-05	0.000126726	0.00170364	0.00138252	1.32834
ENSG00000070756.9	0.0234125	0.0830726	0.000220564	0.000717313	0.00942076	0.00863477	1.86975
ENSG00000107186.12	0.0123741	0.0408347	1.45e-05	2.53e-05	0.00116888	0.000619794	1.80707
ENSG00000151576.6	0.00983351	0.012487	1.07e-05	2.22e-05	0.0010885	0.00177769	0.604079
ENSG00000070610.10	0.156475	0.594026	0.00100463	0.00160165	0.00642036	0.00269626	1.93142
ENSG00000175602.2	0.0343796	0.128226	0.000200548	0.000436281	0.00583336	0.00340243	1.92715
ENSG00000157637.8	0.0186901	0.103937	0.000152029	0.000325137	0.00813419	0.0031282	2.50941
ENSG00000160710.11	0.145835	0.22343	0.0011858	0.0016745	0.00813111	0.00749454	0.633397
ENSG00000204610.8	0.0352006	0.0907515	0.00014606	0.000146425	0.00414936	0.00161347	1.40587
ENSG00000111530.8	0.145843	0.258174	0.000142661	0.000288461	0.000978181	0.00111732	0.839437
ENSG00000149541.5	0.0997629	0.149644	0.000414089	0.00124213	0.00415073	0.00830057	0.610563
ENSG00000167671.7	0.0123632	0.0623107	5.32e-05	8.69e-05	0.00430513	0.00139503	2.38942
ENSG00000138075.7	0.0655218	0.219568	0.000175389	0.000182833	0.00267681	0.000832695	1.76157
ENSG00000161179.9	0.023869	0.0510488	0.000158265	0.000216533	0.00663058	0.00424169	1.16556
ENSG00000184465.11	0.00582778	0.0102843	8.44e-05	8.69e-05	0.0144893	0.00845118	1.12773
ENSG00000168818.5	0.0254692	0.0524821	3.93e-05	7.09e-05	0.00154486	0.00135161	1.11016
ENSG00000181555.15	0.04343	0.0732154	0.00012615	0.000202978	0.00290467	0.00277235	0.802691
ENSG00000171858.13	0.0404903	0.0827617	0.000565639	0.00157085	0.0139697	0.0189804	1.07491
ENSG00000213722.4	0.093361	0.366262	0.000749623	0.0026234	0.0080293	0.00716262	1.98244
ENSG00000142039.3	0.0611852	0.203194	0.000196018	0.000712889	0.00320368	0.00350841	1.74984
ENSG00000142949.12	0.0253676	0.0567546	0.000480497	0.000336312	0.0189414	0.00592571	1.22389
ENSG00000160213.5	0.0214713	0.0371619	5.3e-05	9.27e-05	0.00246796	0.00249511	0.88492
ENSG00000184508.6	0.137036	0.281381	0.000461538	0.000502509	0.003368	0.00178587	1.0521
ENSG00000136935.9	0.182676	0.44216	0.00036549	0.000756787	0.00200075	0.00171157	1.28465
ENSG00000173786.12	0.0110258	0.0442869	9.34e-05	0.000145328	0.00847421	0.0032815	2.08408
ENSG00000173064.6	0.0625024	0.196753	0.000152163	0.000191159	0.00243452	0.000971567	1.67326
ENSG00000175727.9	0.0137364	0.0225852	3.67e-05	6e-05	0.00267268	0.00265475	0.867079
ENSG00000172732.7	0.115216	0.290721	0.000529622	0.000890818	0.00459675	0.00306417	1.34871
ENSG00000153443.8	0.0221187	0.0845644	0.000147252	0.000603124	0.00665737	0.00713212	1.97665
ENSG00000141696.8	0.0410511	0.158378	0.000309097	0.000535047	0.00752958	0.00337829	1.9708
ENSG00000167280.12	0.00834788	0.0619211	4.41e-05	0.000197922	0.00528433	0.00319635	2.94707
ENSG00000117707.11	0.00735074	0.0111203	4.18e-05	5.02e-05	0.00568973	0.00451836	0.884915
ENSG00000087302.4	0.0141364	0.0299557	5.57e-05	0.000137684	0.00394007	0.00459626	1.19775
ENSG00000101162.3	0.0178962	0.210209	3.63e-05	7.46e-05	0.00202945	0.000355116	3.57102
ENSG00000268926.1	0.0282954	0.105097	4.57e-05	5.33e-05	0.00161527	0.000507305	1.92707
ENSG00000108474.12	0.0842954	0.261827	0.000205888	0.000223801	0.00244246	0.000854769	1.64957
ENSG00000197579.3	0.717003	1.17646	0.00102132	0.00103173	0.00142442	0.000876982	0.719522
ENSG00000062282.10	0.0677355	0.17822	0.00027456	0.000474022	0.00405341	0.00265976	1.41658
ENSG00000198911.7	0.0101242	0.0128271	0.000113485	9.34e-05	0.0112092	0.00728519	0.594569
ENSG00000151348.9	0.0123941	0.0210759	4.63e-05	7.75e-05	0.00373723	0.00367844	0.925597
ENSG00000101343.10	0.0178329	0.0362683	3.34e-05	5.4e-05	0.00187528	0.00148757	1.11958
ENSG00000242612.2	0.0245613	0.0912275	0.000159619	0.000292604	0.00649882	0.00320741	1.93203
ENSG00000129932.3	0.0643383	0.170037	0.000116527	0.000628693	0.00181116	0.00369739	1.42393
ENSG00000130703.11	0.332886	0.592002	0.00137477	0.00255409	0.00412986	0.00431431	0.838467
ENSG00000161526.10	0.0529511	0.180772	0.000225724	0.0011191	0.00426288	0.00619066	1.79176
ENSG00000092964.12	0.00446283	0.0120946	2.24e-05	4.61e-05	0.00501994	0.00381319	1.70415
ENSG00000005486.12	0.102987	0.17006	0.000378897	0.000951999	0.00367909	0.00559801	0.746203
ENSG00000133265.6	0.0646097	0.139988	0.000277607	0.000431787	0.00429668	0.00308447	1.14196
ENSG00000165507.8	0.0164749	0.078256	0.000145851	0.000340283	0.0088529	0.00434833	2.29287
ENSG00000245848.2	0.0375682	0.0655355	0.000326975	0.000504471	0.00870349	0.00769769	0.857358
ENSG00000104529.13	0.181859	0.329198	0.00342877	0.00383314	0.018854	0.0116439	0.8687
ENSG00000168890.9	0.0323477	0.194234	0.000376901	0.000748011	0.0116516	0.00385108	2.60462
ENSG00000259803.2	0.00783019	0.0944263	8.35e-05	0.000160119	0.0106599	0.00169571	3.6291
ENSG00000100084.10	0.0298479	0.080892	8.83e-05	0.000147856	0.00295964	0.00182781	1.48243
ENSG00000188559.9	0.0146906	0.0263075	4.34e-05	4.09e-05	0.0029516	0.0015565	0.970136
ENSG00000163320.6	0.00523521	0.0137424	1.22e-05	1.42e-05	0.002325	0.00103322	1.62889
ENSG00000050405.9	0.0992249	0.459375	0.000162683	0.000210863	0.00163954	0.000459022	2.21928
ENSG00000186866.12	0.00556089	0.0184374	2.11e-05	7.74e-05	0.00379546	0.00419695	1.90922
ENSG00000055208.13	0.0297104	0.058039	6.11e-05	9.95e-05	0.00205704	0.00171401	1.0271
ENSG00000087916.7	0.00599403	0.014933	4.16e-05	2.66e-05	0.00694416	0.00177819	1.53614
ENSG00000242247.6	0.237808	0.560958	0.000483329	0.000709326	0.00203244	0.00126449	1.24583
ENSG00000131462.3	0.0336687	0.049816	0.000128596	0.00015537	0.00381946	0.00311889	0.636341
ENSG00000090097.16	0.0745606	0.123905	0.000472921	0.000506646	0.00634277	0.00408898	0.762915
ENSG00000145014.13	0.110993	1.14498	0.000240346	0.000826363	0.00216541	0.000721727	3.37019
ENSG00000129255.10	0.00677145	0.0477226	4.88e-05	0.000531798	0.00721321	0.0111435	2.88944
ENSG00000163714.13	0.0711843	0.277512	8.21e-05	0.00020859	0.00115302	0.000751642	1.97642
ENSG00000108651.5	0.667262	1.29745	0.000764379	0.00078022	0.00114554	0.000601347	0.963867
ENSG00000124733.3	0.0464873	0.100842	0.000236831	0.000499417	0.00509454	0.00495249	1.1532
ENSG00000101474.7	0.00232721	0.00655206	5.14e-05	0.000127036	0.0220701	0.0193888	1.95033
ENSG00000128891.11	0.0157045	0.108723	4.11e-05	0.000110618	0.00261651	0.00101742	2.82388
ENSG00000106683.10	0.0357824	0.0634325	6.95e-05	8.78e-05	0.00194165	0.00138418	0.882246
ENSG00000126883.12	0.318099	0.74223	0.000547432	0.000957904	0.00172095	0.00129057	1.22862
ENSG00000130175.5	0.00463576	0.00662252	6.43e-05	5.35e-05	0.0138632	0.00808601	0.968276
ENSG00000153922.6	0.0460553	0.0702382	8.43e-05	0.000162403	0.00182961	0.00231217	0.660303
ENSG00000169718.13	0.0971754	0.402769	0.000659572	0.00196971	0.00678743	0.00489042	2.06083
ENSG00000175048.12	0.0413994	0.0622344	5.26e-05	5.54e-05	0.00127099	0.000889598	0.645745
ENSG00000164151.7	0.00585805	0.027185	8.88e-06	8.74e-06	0.00151513	0.000321358	2.33883
ENSG00000071575.7	0.00712446	0.0295589	8.85e-06	8.57e-06	0.00124251	0.000289888	2.16778
ENSG00000129422.9	0.0163698	0.0240554	9.3e-05	6.45e-05	0.00568002	0.00268017	0.696665
ENSG00000130827.5	0.0860708	0.153314	0.00040195	0.000809903	0.00466999	0.00528266	0.857574
ENSG00000087191.8	0.0307697	0.0877114	0.000545199	0.00135972	0.0177187	0.0155022	1.55197
ENSG00000238227.3	0.109411	0.221253	0.000435494	0.00071123	0.00398036	0.00321456	1.03346
ENSG00000163104.13	0.0209772	0.0507179	3.62e-05	7.78e-05	0.00172662	0.00153461	1.34274
ENSG00000113583.6	0.00432446	0.0236244	2.58e-05	6.68e-05	0.00596062	0.00282847	2.59185
ENSG00000141720.7	0.0454814	0.0865101	0.000160069	0.000288578	0.00351944	0.00333578	0.969451
ENSG00000131323.10	0.212555	0.330886	0.000308679	0.000422711	0.00145223	0.00127751	0.651323
ENSG00000132382.10	0.0350135	0.064248	0.000393174	0.000561071	0.0112292	0.00873289	0.931277
ENSG00000137076.14	0.0981781	0.213215	0.000530394	0.00126692	0.00540237	0.00594197	1.13683
ENSG00000147676.9	0.040022	0.0829402	7.98e-05	2.57e-05	0.00199276	0.000309952	1.09469
ENSG00000179598.5	0.0858345	0.14818	0.00016484	0.000282783	0.00192044	0.00190837	0.813245
ENSG00000113739.6	0.0164932	0.0316544	0.000372714	0.000268777	0.0225981	0.008491	1.0492
ENSG00000177697.13	0.0924041	0.202409	0.00181055	0.0024641	0.0195939	0.0121739	1.15009
ENSG00000212864.2	0.0569352	0.170806	0.000143403	0.000334571	0.0025187	0.00195878	1.60655
ENSG00000158793.9	0.473067	0.788445	0.000542335	0.000632656	0.00114642	0.00080241	0.743517
ENSG00000140521.7	0.0449682	0.0667569	0.000153599	0.000243832	0.00341573	0.00365254	0.624003
ENSG00000149357.5	0.0399846	0.0599769	0.0003166	0.000470052	0.00791803	0.00783721	0.644651
ENSG00000151135.5	0.0106311	0.0289518	2.88e-05	3.97e-05	0.00270553	0.00136963	1.56311
ENSG00000148985.15	0.0318126	0.0502139	6.38e-05	0.000142674	0.00200586	0.00284132	0.728959
ENSG00000139083.6	0.0108366	0.0154808	1.45e-05	1.7e-05	0.0013419	0.00109577	0.727535
ENSG00000198518.5	0.0122678	0.0351146	0.00015111	0.000304477	0.0123176	0.00867095	1.61511
ENSG00000130313.2	0.100265	0.378142	0.000520646	0.000954414	0.0051927	0.00252396	1.9253
ENSG00000249087.3	0.0566324	0.0871267	4.99e-05	0.000179168	0.000881414	0.00205641	0.663493
ENSG00000100258.13	0.0184763	0.0489444	0.000139417	0.000181401	0.00754571	0.00370627	1.47681
ENSG00000113384.9	0.28353	0.506357	0.00173403	0.00214925	0.00611587	0.00424453	0.845536
ENSG00000148187.13	0.211158	0.70826	0.000785259	0.00106871	0.00371882	0.00150892	1.75195
ENSG00000003756.12	0.0362359	0.252228	0.000344964	0.00146421	0.00951995	0.0058051	2.8136
ENSG00000077254.10	0.0935333	0.308036	0.000178695	0.000361323	0.0019105	0.00117299	1.73197
ENSG00000182544.8	0.00653519	0.0407065	4.31e-05	0.000263985	0.00659572	0.00648509	2.72334
ENSG00000146425.6	0.209639	0.515113	0.000353167	0.000506152	0.00168465	0.000982604	1.30521
ENSG00000060982.10	0.0166317	0.0234061	4.02e-05	2.38e-05	0.00241705	0.00101819	0.638047
ENSG00000173011.11	0.0289183	0.0606352	4.67e-05	8.44e-05	0.00161571	0.00139116	1.12661
ENSG00000141401.7	0.0137536	0.0465507	7.68e-05	7.58e-05	0.00558667	0.00162927	1.83357
ENSG00000082996.15	0.240872	1.3029	0.000360383	0.000324856	0.00149616	0.000249333	2.43873
ENSG00000023516.7	0.0114195	0.0461375	1.19e-05	3.28e-05	0.00104024	0.000711352	2.0895
ENSG00000100575.9	0.148221	0.385695	0.000361115	0.000298955	0.00243632	0.000775109	1.39013
ENSG00000104320.9	0.159596	0.472948	0.000188811	0.000145047	0.00118306	0.000306686	1.57585
ENSG00000155393.8	0.0128314	0.046743	4.5e-05	6.76e-05	0.00351074	0.00144544	1.93928
ENSG00000015676.13	0.0396798	0.0706485	8.74e-05	0.000156841	0.00220243	0.00222002	0.88307
ENSG00000118217.5	0.0272972	0.141303	3.2e-05	0.000149149	0.00117096	0.00105552	2.3973
ENSG00000101220.13	0.0287546	0.0660716	0.000145268	0.000353985	0.005052	0.0053576	1.25395
ENSG00000088325.11	0.0526024	0.132303	9.41e-05	0.000828235	0.0017888	0.00626014	1.35834
ENSG00000135454.9	0	0.113256	0	9.26e-05	0.00210285	0.000817686	Inf
ENSG00000145555.10	0.0323596	0.17883	6.74e-05	2.07e-05	0.00208362	0.000115744	2.48647
ENSG00000101391.16	0.0580748	0.153207	0.000304025	0.000561373	0.00523506	0.00366415	1.42357
ENSG00000196914.4	0.0905454	0.184233	0.000295014	0.000416176	0.00325818	0.00225897	1.04547
ENSG00000158435.3	0.0316796	0.0651192	0.000172166	0.000165134	0.00543458	0.00253587	1.09416
ENSG00000163902.7	0.0149506	0.0525998	0.000191043	0.000680516	0.0127783	0.0129376	1.88113
ENSG00000123154.7	0.0712758	0.253425	0.000308825	0.000853942	0.00433281	0.0033696	1.84486
ENSG00000122786.15	0.0432736	0.0649104	0.000189763	0.00013282	0.00438519	0.0020462	0.640372
ENSG00000104907.8	0.034463	0.516944	0.000343993	0.000601922	0.00998152	0.00116438	3.91391
ENSG00000065029.10	0.0657003	1.37971	0.000163364	0.000571711	0.0024865	0.000414372	4.39503
ENSG00000079387.9	0.127065	0.226826	9.4e-05	0.000239312	0.000739981	0.00105504	0.853382
ENSG00000149483.7	0.185454	0.317015	0.000486069	0.000787527	0.00262097	0.00248419	0.786574
ENSG00000103423.9	0.0775228	0.185526	0.000367726	0.00052646	0.00474345	0.00283766	1.2792
ENSG00000166794.4	0.00526735	0.00657334	0.000216582	0.000311868	0.0411179	0.0474444	0.776407
ENSG00000253368.3	0.00803262	0.0161214	0.000234137	0.000417145	0.0291483	0.0258752	1.20958
ENSG00000079277.15	0.0696103	0.170862	0.000203324	0.000237186	0.00292089	0.00138818	1.31729
ENSG00000169592.10	0.0223897	0.126219	0.000110963	0.000806527	0.00495598	0.00638992	2.52321
ENSG00000007541.10	0.149199	0.507459	0.000516187	0.00127121	0.00345973	0.00250505	1.774
ENSG00000004399.8	0.00642308	0.0212546	4.29e-05	5.92e-05	0.00668086	0.00278339	1.88393
ENSG00000225921.2	0.00744246	0.00956887	2.21e-05	2.21e-05	0.00297462	0.00231335	0.691954
ENSG00000112893.5	0.0923877	0.172457	0.000496978	0.00036073	0.00537926	0.00209171	0.922556
ENSG00000143416.16	0.0521473	0.27486	0.000212059	0.000237069	0.00406655	0.000862508	2.41142
ENSG00000213281.4	0.142811	0.239505	0.000274511	0.000747199	0.0019222	0.00311976	0.762627
ENSG00000089048.10	0.0474413	0.0917615	7.55e-05	0.000113532	0.00159092	0.00123725	0.991315
ENSG00000135931.13	0.0244327	0.0645024	0.000264734	0.000222352	0.0108352	0.00344719	1.4553
ENSG00000115446.7	0.0115419	0.0203138	3.96e-05	0.000101661	0.00343204	0.00500452	0.980755
ENSG00000100280.12	0.0668166	0.183826	0.000205843	0.000502078	0.00308072	0.00273127	1.48031
ENSG00000132912.8	0.241346	0.419194	0.000469606	0.00097654	0.00194578	0.00232957	0.806885
ENSG00000159556.5	0.195283	0.650943	0.000770443	0.00104855	0.00394526	0.00161081	1.7434
ENSG00000181163.9	0.855542	2.15518	0.00230235	0.00246026	0.0026911	0.00114155	1.33592
ENSG00000173193.9	0.014827	0.0305261	3.07e-05	3.58e-05	0.00206799	0.00117174	1.15417
ENSG00000132740.4	0.0317798	0.0788523	4.46e-05	0.000271055	0.00140321	0.0034375	1.35631
ENSG00000117523.11	0.00984388	0.0293265	4.97e-05	7.98e-05	0.00505295	0.00272053	1.69112
ENSG00000106804.6	0.133378	0.826765	0.000975961	0.00027143	0.00731728	0.000328304	2.63677
ENSG00000100395.10	0.0231604	0.0726395	7.03e-05	0.000179006	0.00303671	0.00246431	1.69777
ENSG00000163811.7	0.312109	0.483967	0.00140995	0.00114509	0.0045175	0.00236605	0.642354
ENSG00000235098.4	0.0626632	0.127285	0.00010784	0.00015725	0.00172095	0.00123542	1.05141
ENSG00000137409.14	0.0123453	0.0214727	0.000108467	0.000260506	0.00878613	0.0121319	0.955398
ENSG00000184216.7	0.0320891	0.0585212	0.000270865	0.000338545	0.00844103	0.005785	0.927563
ENSG00000108506.7	0.166341	0.30916	0.000242925	0.000755686	0.0014604	0.00244432	0.907404
ENSG00000212123.3	0.038443	0.0845458	4.56e-05	0.000125979	0.0011861	0.00149007	1.17954
ENSG00000149923.9	0.0762186	0.154679	0.000690841	0.00145377	0.00906394	0.00939863	1.04531
ENSG00000019582.10	0.00424504	0.0113562	8.89e-05	0.000170931	0.0209368	0.0150518	1.70109
ENSG00000198089.10	0.0221089	0.122455	0.000157053	0.000156115	0.00710364	0.00127487	2.4986
ENSG00000141012.8	0.0632881	0.110754	0.000250932	0.000683019	0.00396492	0.00616698	0.840707
ENSG00000149532.11	0.0228343	0.0428223	0.000159556	0.0002727	0.00698755	0.00636818	0.988753
ENSG00000106348.12	0.01723	0.05169	3.43e-05	0.000119895	0.00198835	0.00231949	1.65252
ENSG00000152484.9	0.169943	0.280541	0.000102407	0.000318567	0.000602599	0.00113555	0.737742
ENSG00000103254.5	0.230588	0.881661	0.0011743	0.00157132	0.00509261	0.00178222	1.9398
ENSG00000131652.9	0.238045	0.685569	0.000792016	0.00931311	0.00332717	0.0135845	1.5324
ENSG00000110245.7	0.0290875	0.101806	0.00019668	0.000401512	0.00676167	0.00394389	1.84245
ENSG00000149658.13	0.0773799	0.12159	0.000443211	0.00060119	0.00572773	0.00494441	0.682804
ENSG00000170271.6	0.0309962	0.0774904	5.85e-05	6.83e-05	0.00188758	0.000880776	1.36795
ENSG00000147912.8	0.0356046	0.137332	5.24e-05	0.000131	0.00147188	0.000953893	1.97379
ENSG00000162736.11	0.0684613	0.168087	0.000904056	0.00131289	0.0132054	0.00781078	1.31802
ENSG00000182952.4	0.221299	0.437285	0.000939127	0.00148827	0.00424369	0.00340343	0.992355
ENSG00000138594.8	0.0399561	0.271923	6.22e-05	0.000508254	0.00155776	0.00186911	2.78009
ENSG00000081377.12	0.0502325	0.0795602	0.000114512	0.000136011	0.00227963	0.00170954	0.709088
ENSG00000183779.5	0.0374921	0.0551187	0.000162001	0.000348122	0.00432093	0.00631586	0.620636
ENSG00000132549.14	0.00912802	0.0140321	1.77e-05	1.93e-05	0.00193726	0.00137208	0.853252
ENSG00000136848.12	0.00435278	0.00450006	1.12e-05	1.4e-05	0.00257256	0.00311012	0.674395
ENSG00000174606.8	0.0252696	0.12354	3.01e-05	5.73e-05	0.00119301	0.000463899	2.31838
ENSG00000136295.10	0.00630306	0.0142029	0.000152571	0.000189845	0.0242058	0.0133667	1.40177
ENSG00000171067.6	0.0302737	0.0705385	0.000154425	0.000272053	0.00510097	0.0038568	1.27079
ENSG00000123297.12	0.230303	0.43967	0.000512829	0.000815777	0.00222675	0.00185543	0.942687
ENSG00000125846.11	0.1044	0.160616	0.000324129	0.00021814	0.00310467	0.00135815	0.645454
ENSG00000066583.7	0.0763567	0.129928	9.73e-05	0.000135191	0.00127424	0.00104052	0.795706
ENSG00000170638.5	0.100974	0.330459	0.000433665	0.00101178	0.00429484	0.00306173	1.72216
ENSG00000115486.7	0.154071	0.23537	0.00086638	0.000851848	0.00562326	0.00361918	0.628471
ENSG00000146701.7	0.00974962	0.0214774	2.25e-05	7.01e-05	0.00231091	0.00326331	1.29584
ENSG00000187391.13	0.0241486	0.0531268	2.74e-05	2.88e-05	0.00113505	0.000541668	1.20371
ENSG00000092841.14	0.00749897	0.0283206	0.00022233	0.00117538	0.0296481	0.0415028	2.03699
ENSG00000172046.14	0.183793	0.779807	0.000511698	0.00196983	0.0027841	0.00252604	2.09036
ENSG00000018510.8	0.137531	0.358267	0.000414402	0.000445097	0.00301316	0.00124236	1.3924
ENSG00000060971.13	0.000626985	0.00564286	8.16e-06	2.86e-05	0.0130194	0.00506254	3.68793
ENSG00000125445.6	0.269416	0.593939	0.00167824	0.00339107	0.00622918	0.00570947	1.14797
ENSG00000140443.9	0.00259902	0.0056894	1.38e-05	2.67e-05	0.0052907	0.004699	1.64561
ENSG00000135164.14	0.0266118	0.0476233	7.92e-05	0.000101747	0.00297614	0.00213649	0.913442
ENSG00000074582.8	0.0501707	0.21016	0.000313994	0.000590129	0.00625851	0.002808	2.08402
ENSG00000157379.9	0.0250037	0.102763	0.000103208	0.000314882	0.0041277	0.00306417	2.07374
ENSG00000095539.11	0.132867	0.25	0.00190156	0.00128425	0.0143117	0.005137	0.927782
ENSG00000213923.6	0.0850819	0.143325	0.000377367	0.000601269	0.00443534	0.00419514	0.778731
ENSG00000204256.8	0.00979655	0.0218538	0.000128441	0.000536435	0.0131109	0.0245465	1.31143
ENSG00000164733.16	0.00926094	0.0128243	0.000340994	0.00045461	0.0368207	0.0354491	0.722693
ENSG00000185024.11	0.0728641	0.19819	0.000133858	0.000318548	0.00183709	0.00160728	1.46251
ENSG00000141741.7	0.0184432	0.0609753	0.000165314	0.000330593	0.00896345	0.00542175	1.78268
ENSG00000182600.5	0.00482677	0.00610598	0.000309719	0.000337822	0.0641669	0.0553264	0.825508
ENSG00000100949.10	0.0733015	0.564421	0.000676866	0.0017371	0.009234	0.00307767	2.95153
ENSG00000171222.6	0.0138961	0.0355585	0.000270128	0.000686251	0.0194391	0.0192992	1.4524
ENSG00000154814.9	0.0493586	0.0937753	8.55e-05	9.77e-05	0.00173122	0.00104234	0.964709
ENSG00000118523.5	0.00310491	0.00473936	4.13e-05	6.27e-05	0.0132871	0.0132317	1.21003
ENSG00000112699.6	0.0387906	0.0588176	0.000394443	0.000336818	0.0101685	0.00572649	0.661314
ENSG00000261359.2	0.250796	0.647891	0.00011333	0.00204916	0.00045188	0.00316282	1.376
ENSG00000109606.8	0.0287525	0.0596176	0.000113686	0.000201654	0.00395395	0.00338246	1.11146
ENSG00000266173.1	0.131769	0.682804	0.000180389	0.000631293	0.00136898	0.00092456	2.37927
ENSG00000160685.9	0.0295232	0.0752843	9.78e-05	0.000376664	0.00331418	0.00500322	1.39778
ENSG00000131781.8	0.0233488	0.058372	0.00016036	0.000124711	0.00686802	0.00213649	1.38226
ENSG00000068078.13	0.0180518	0.0316437	0.000399727	0.000424415	0.0221433	0.0134123	0.918633
ENSG00000156639.7	0.113737	0.168441	0.000790559	0.00135347	0.00695074	0.00803528	0.589593
ENSG00000081760.12	0.0777516	0.122518	0.000244681	0.000363276	0.00314696	0.00296509	0.686635
ENSG00000072310.12	0.00642388	0.0228608	7.28e-05	0.000107499	0.0113252	0.00470233	1.97834
ENSG00000176387.6	0.0142054	0.0441946	3.08e-05	3.99e-05	0.00216765	0.000903091	1.71591
ENSG00000125657.3	0.0644777	0.151599	3.65e-05	0.000240345	0.000566274	0.0015854	1.25786
ENSG00000186416.8	0.165266	0.259704	0.000183043	0.000198275	0.00110757	0.000763467	0.66776
ENSG00000183309.7	0.0931678	0.195726	0.000141331	0.000562825	0.00151695	0.00287557	1.09043
ENSG00000184988.4	0.115994	0.638295	0.000808451	0.00344404	0.00696975	0.00539569	2.4663
ENSG00000100031.14	0.0184712	0.0664962	0.000191461	0.000357356	0.0103654	0.00537409	1.90085
ENSG00000105699.12	0.119034	0.297584	0.00251015	0.00292819	0.0210877	0.00983988	1.33508
ENSG00000138823.8	0.00492944	0.030897	2.17e-05	2.45e-05	0.00441026	0.000791501	2.75798
ENSG00000113407.9	0.205334	0.324757	0.000667316	0.000773083	0.00324991	0.00238049	0.674379
ENSG00000230989.2	0.00710336	0.017127	1.89e-05	6.82e-05	0.002655	0.00398206	1.46283
ENSG00000104960.11	0.0179845	0.0422037	0.000224391	0.000335055	0.0124769	0.00793899	1.31299
ENSG00000136878.8	0.0506824	0.0948734	8.4e-05	6.76e-05	0.0016568	0.000712059	0.942925
ENSG00000104969.5	0.0482763	0.0885066	0.000195353	0.000683663	0.00404656	0.00772442	0.915506
ENSG00000147403.12	0.0486591	0.0996353	0.000191135	0.000371612	0.00392805	0.00372973	1.07047
ENSG00000163866.8	0.00302024	0.00689696	6.96e-06	2.43e-05	0.00230343	0.00353004	1.62882
ENSG00000197746.9	0.00347522	0.0165626	0.000157419	0.000657007	0.0452975	0.039668	2.45137
ENSG00000125967.12	0.022496	0.042405	0.000209419	0.000393344	0.00930919	0.00927587	0.996916
ENSG00000089737.11	0.0223409	0.0576802	0.000111087	0.000334571	0.00497234	0.00580044	1.42937
ENSG00000160221.12	0.0533513	0.129759	0.000326939	0.000827317	0.00612803	0.00637578	1.31049
ENSG00000160201.7	0.0614084	0.122817	0.000374003	0.000654435	0.00609042	0.00532854	1.03006
ENSG00000172115.4	0.0443079	0.136399	0.000100567	0.000278782	0.00226973	0.00204387	1.64886
ENSG00000176261.11	0.0150401	0.121223	2.59e-05	9.37e-05	0.00172248	0.000772822	3.03991
ENSG00000175470.14	0.0534184	0.115472	0.000173659	0.000277342	0.00325092	0.00240181	1.14385
ENSG00000160271.10	0.0186404	0.104	4.01e-05	0.00013919	0.00215119	0.00133837	2.51409
ENSG00000138032.16	0.0755498	0.165067	9.7e-05	0.00017308	0.00128407	0.00104855	1.15027
ENSG00000196532.4	0.0107608	0.0138282	0.000112079	0.000257271	0.0104155	0.0186049	0.598247
ENSG00000132199.14	0.130841	0.606698	0.000699639	0.000597544	0.00534724	0.000984912	2.2197
ENSG00000173141.4	0.0268865	0.071407	7.59e-05	0.000149157	0.00282366	0.00208882	1.45886
ENSG00000139679.11	0.0043203	0.00645671	3.19e-05	2.29e-05	0.00738478	0.00354721	1.04321
ENSG00000172183.10	0.0182022	0.0776629	2.04e-05	0.000114093	0.00111942	0.00146908	2.13847
ENSG00000165458.9	0.00709045	0.0644285	3.65e-05	0.000199993	0.0051445	0.00310411	3.23767
ENSG00000127774.6	0.0149401	0.0489687	0.000109497	0.000433619	0.00732909	0.00885503	1.78374
ENSG00000015520.10	0.219714	0.34015	0.00112012	0.00159704	0.00509809	0.0046951	0.643091
ENSG00000031698.8	0.106076	0.295497	0.00155408	0.00172447	0.0146507	0.00583582	1.49114
ENSG00000139746.11	0.00609794	0.01197	9.51e-06	1.78e-05	0.00155961	0.00148856	1.24177
ENSG00000172270.14	0.0219878	0.0546214	0.000795402	0.00166471	0.0361746	0.0304772	1.37706
ENSG00000174574.11	0.0955832	0.193785	0.000539502	0.000956958	0.00564431	0.00493824	1.03936
ENSG00000121774.13	0.212392	0.424783	0.000937358	0.00153085	0.00441335	0.00360385	1.01
ENSG00000100350.10	0.204839	0.340975	0.000667369	0.000676968	0.00325801	0.00198539	0.747538
ENSG00000141522.7	0.0454593	0.1119	0.00104403	0.00243581	0.0229663	0.0217678	1.33203
ENSG00000044446.7	0.0628158	0.166113	0.000235644	0.000213802	0.00375135	0.00128709	1.42528
ENSG00000119231.6	0.180527	0.27264	0.000463987	0.000744232	0.00257018	0.00272973	0.609922
ENSG00000152520.9	0.0104426	0.0238247	1.48e-05	3.8e-05	0.00141725	0.00159424	1.33182
ENSG00000107372.8	0.0255042	0.0934577	7.84e-05	0.000341955	0.00307255	0.00365893	1.91163
ENSG00000130165.6	0.0724374	0.20862	3.41e-05	0.000286155	0.000470333	0.00137166	1.54402
ENSG00000147955.12	0.0737285	0.13644	0.000407409	0.000607276	0.0055258	0.00445086	0.915369
ENSG00000149485.12	0.0951551	0.163302	0.000416811	0.000563	0.00438033	0.0034476	0.802568
ENSG00000070882.8	0.28837	0.509797	0.000311528	0.00049969	0.00108031	0.000980175	0.830856
ENSG00000096433.6	0.111197	0.290079	0.000963467	0.00134871	0.00866451	0.00464946	1.39673
ENSG00000204876.4	0.0210189	0.0541396	3.32e-05	9.99e-05	0.00158186	0.0018453	1.4298
ENSG00000140941.8	0.0363724	0.0611793	0.0002081	0.000471586	0.00572138	0.00770826	0.808541
ENSG00000168884.10	0.0122902	0.0251391	3.79e-05	5.53e-05	0.00308354	0.00219821	1.16742
ENSG00000059145.14	0.171613	0.306923	0.000249538	0.000873289	0.00145407	0.0028453	0.852073
ENSG00000164403.10	0.159221	0.27295	0.000506187	0.000674843	0.00317915	0.00247241	0.792457
ENSG00000101266.12	0.27508	0.85621	0.0014202	0.001547	0.00516286	0.00180681	1.64334
ENSG00000168610.10	0.0258752	0.0526349	0.000212622	0.00033389	0.00821723	0.0063435	1.09138
ENSG00000136603.9	0.0222856	0.083571	8.76e-05	0.000114932	0.00392973	0.00137526	1.94925
ENSG00000135124.10	0.0172942	0.0321179	3.98e-05	2.88e-05	0.00230343	0.000895681	1.00032
ENSG00000182768.7	0.141708	0.283417	0.000498246	0.00184054	0.003516	0.00649413	1.01409
ENSG00000173349.4	0.0230157	0.0431088	7.41e-05	7.29e-05	0.00321984	0.00169024	0.986444
ENSG00000168395.10	0.0391296	0.155367	0.00017611	0.000616318	0.00450068	0.00396684	2.01267
ENSG00000196152.6	0.322647	0.582318	0.000538747	0.00128551	0.00166977	0.00220757	0.85981
ENSG00000108298.5	0.0034431	0.00519372	0.000181945	0.000346841	0.0528433	0.0667809	1.14952
ENSG00000074211.9	0.0403634	0.114946	7.61e-05	9.32e-05	0.0018858	0.000810477	1.5413
ENSG00000170619.8	0.243339	0.576912	0.00116182	0.00115345	0.00477448	0.00199935	1.25294
ENSG00000164086.8	0.0218019	0.0455858	3.11e-05	7.58e-05	0.00142593	0.00166341	1.14083
ENSG00000172375.8	0.212771	0.359052	0.00034419	0.000401512	0.00161765	0.00111826	0.76671
ENSG00000132970.8	0.0133338	0.0204562	1.59e-05	1.53e-05	0.00119338	0.000749604	0.781818
ENSG00000152804.6	0.0118161	0.0478386	5.3e-05	6.83e-05	0.0044876	0.00142772	2.08991
ENSG00000065665.16	0.0783469	0.149838	9.21e-05	0.000114182	0.00117583	0.000762032	0.960533
ENSG00000073067.9	0.0175542	0.0345921	0.00017487	0.000101996	0.00996169	0.00294854	1.07847
ENSG00000181220.11	0.0400547	0.0722555	0.000102629	0.000239442	0.00256222	0.00331382	0.900858
ENSG00000049656.9	0.0424883	0.138087	0.000232628	0.00054274	0.0054751	0.00393041	1.72673
ENSG00000165689.12	0.374819	0.568955	0.00215394	0.00402026	0.00574662	0.00706603	0.610591
ENSG00000134905.12	0.0181666	0.0266444	5.64e-05	0.000241122	0.00310306	0.00904963	0.680953
ENSG00000170142.7	0.155398	0.327076	0.000373877	0.000353068	0.00240593	0.00107947	1.08602
ENSG00000164976.8	0.00774272	0.0187943	5.19e-05	4.2e-05	0.00670894	0.00223214	1.4565
ENSG00000141971.8	0.0205499	0.032347	7.63e-05	0.000126171	0.00371521	0.00390055	0.761331
ENSG00000108175.12	0.0235673	0.0379804	0.00010643	0.000112868	0.004516	0.00297175	0.780203
ENSG00000129824.11	0.010712	0.0172582	9.75e-05	0.00017062	0.00910264	0.00988629	0.88046
ENSG00000102226.5	0.0146459	0.110426	0.000102087	0.000215494	0.00697034	0.00195148	2.94644
ENSG00000106290.10	0.0463659	0.123642	0.000175114	0.000272371	0.00377679	0.00220289	1.44448
ENSG00000177707.6	0.00795811	0.0270576	8.73e-06	1.02e-05	0.00109663	0.000376256	1.89085
ENSG00000117640.13	0.0638622	0.111469	0.000224539	0.000209547	0.003516	0.00187988	0.836761
ENSG00000118271.5	0.00188475	0.00101451	6.91e-05	3.23e-05	0.0366737	0.0317916	0.874378
ENSG00000102125.11	0.00852431	0.214813	2.17e-05	0.000227386	0.00254075	0.00105853	4.67176
ENSG00000144852.12	0.021693	0.0566912	3.2e-05	3.49e-05	0.00147718	0.000615426	1.44788
ENSG00000141736.9	0.0179286	0.0731153	0.000159683	0.000209561	0.00890659	0.00286618	2.07602
ENSG00000110108.5	0.0862229	0.13652	0.000146787	0.000171233	0.00170241	0.00125428	0.690661
ENSG00000070413.14	0.0595916	0.150333	0.000348598	0.000609981	0.00584978	0.00405752	1.35955
ENSG00000155876.4	0.0128303	0.0188491	0.000124649	0.000137755	0.00971518	0.0073083	0.73241
ENSG00000140350.11	0.014452	0.030331	3.63e-05	5.6e-05	0.00251244	0.00184536	1.18253
ENSG00000122741.11	0.162962	0.242935	0.00017193	0.000116996	0.00105503	0.000481593	0.592756
ENSG00000099203.2	0.0100647	0.0244711	6.01e-05	9.35e-05	0.0059735	0.00382134	1.42
ENSG00000114853.9	0.037293	0.200809	5.84e-05	0.000272614	0.00156661	0.00135758	2.44688
ENSG00000139636.11	0.167859	0.330744	0.000581573	0.00143224	0.00346466	0.00433036	0.990823
ENSG00000152464.10	0.0177585	0.0338095	3.07e-05	8.05e-05	0.00172636	0.00238003	1.03101
ENSG00000115806.8	0.0153015	0.0277319	0.000114464	0.000122806	0.00748056	0.00442831	0.981126
ENSG00000179152.14	0.0529936	0.105261	7.5e-05	6.95e-05	0.00141515	0.000660332	1.02482
ENSG00000143740.10	0.0258851	0.196604	6.08e-05	0.000293909	0.00234943	0.00149493	2.94332
ENSG00000142156.10	0.00423698	0.00741471	1.87e-05	1.09e-05	0.00441687	0.00147213	1.21871
ENSG00000164054.11	0.0283455	0.078593	0.000177086	0.000404893	0.00624743	0.00515178	1.51655
ENSG00000120727.8	0.0670337	0.212574	0.000193401	0.000527168	0.00288513	0.00247993	1.68254
ENSG00000125386.10	0.040348	0.105736	0.000190689	0.000326447	0.0047261	0.00308739	1.42407
ENSG00000165886.4	0.0544338	0.217735	0.000121528	0.000425303	0.00223259	0.0019533	2.01692
ENSG00000132522.11	0.0155717	0.0389969	0.000206094	0.000188153	0.0132352	0.0048248	1.41317
ENSG00000143390.13	0.0667421	0.129141	0.000208511	0.000310803	0.00312414	0.0024067	0.981017
ENSG00000104679.6	0.00825866	0.077597	2.25e-05	0.000179509	0.00272674	0.00231335	3.27698
ENSG00000099804.4	0.124729	0.277175	0.00123674	0.00288542	0.00991542	0.0104101	1.16619
ENSG00000130177.10	0.174855	1.79517	0.000677479	0.00173868	0.00387453	0.000968528	3.36219
ENSG00000197951.4	0.195594	0.406835	0.000134772	0.000408765	0.000689041	0.00100474	1.06688
ENSG00000108395.9	0.0188781	0.0340424	3.14e-05	3.31e-05	0.00166491	0.000971092	0.952152
ENSG00000124171.4	0.0297045	0.065455	9.04e-05	0.000316318	0.00304285	0.0048326	1.19408
ENSG00000123091.4	0.111375	0.259327	0.000151857	0.00049104	0.00136348	0.00189351	1.23434
ENSG00000173992.4	0.147643	0.294448	0.000623668	0.00128972	0.00422415	0.00438013	1.00953
ENSG00000159210.5	0.0296387	0.0866361	9.57e-05	0.000326415	0.00322977	0.00376766	1.58866
[truncated: 1,261 more rows]
