# Supplementary material for: RBM22 regulates RNA polymerase II 5′ pausing, elongation rate, and termination by coordinating 7SK-P-TEFb complex and SPT5
Source: Genome Biol. 2024 Apr 19;25:102. doi: 10.1186/s13059-024-03242-6 (PMC11027413; doi:10.1186/s13059-024-03242-6)
Supplement: Supplementary file 2 — Additional file 2: Table S1. Pause release ratio analysis of POLR2G ChIP-seq signals in HepG2 cells. Table S2. Readthrough index of protein-coding genes determined by GRO-seq in control and RBM22-depleted HepG2 cells. Table S3. Readthrough index of sno/snRNA and histone genes determined by GRO-seq in control and RBM22-depleted HepG2 cells. Table S4. Enriched partners of RBM22 interaction identified by label-free qMS. Table S5. Primers and siRNAs used in this study. Table S6. Antibodys used in this study. [file 13059_2024_3242_MOESM2_ESM.zip › Table S3 .xls]

## Sheet: RI_GROseq_on_sno-snRNA
gene_id	type	symbol	Ctl_RI	KD_RI	Ctl_dDensity	KD_dDensity	Ctl_gDensity	KD_gDensity	FC_RI
ENSG00000212195.1	snoRNA	U3	0.0278488	0.732638	0.000765845	0.0339488	0.0275001	0.0463378	25.4304
ENSG00000207501.1	snRNA	RNVU1-14	0.0116633	0.0911854	0.000455084	0.00530875	0.0390187	0.0582193	7.27976
ENSG00000200156.1	snRNA	RNU5B-1	0.009299	0.068922	0.00128517	0.0104945	0.138206	0.152266	6.7892
ENSG00000202077.1	snRNA	RNU1-60P	0.0835979	0.472082	0.00142593	0.00887151	0.017057	0.0187923	5.59213
ENSG00000222724.1	snRNA	RNU2-63P	0.158301	0.4785	0.00230935	0.00942883	0.0145884	0.019705	3.01003
ENSG00000201558.1	snRNA	RNVU1-6	0.0895571	0.237562	0.00455084	0.00955575	0.050815	0.0402242	2.63438
ENSG00000200169.1	snRNA	RNU5D-1	0.0244949	0.059076	0.00128517	0.00449763	0.052467	0.0761329	2.35639
ENSG00000223247.1	snRNA	RNU2-64P	0.149037	0.300783	0.00430013	0.00957654	0.0288528	0.0318387	2.0114
ENSG00000200795.1	snRNA	RNU4-1	0.0180492	0.0355863	0.00264528	0.00617165	0.14656	0.173428	1.92062
ENSG00000253051.1	snoRNA	SNORA31	0.0386045	0.0716941	0.00612249	0.013635	0.158595	0.190183	1.8355
ENSG00000199347.1	snRNA	RNU5E-1	0.0763154	0.12661	0.0118039	0.0210169	0.154672	0.165997	1.65051
