# Supplementary material for: RBM22 regulates RNA polymerase II 5′ pausing, elongation rate, and termination by coordinating 7SK-P-TEFb complex and SPT5
Source: Genome Biol. 2024 Apr 19;25:102. doi: 10.1186/s13059-024-03242-6 (PMC11027413; doi:10.1186/s13059-024-03242-6)
Supplement: Supplementary file 2 — Additional file 2: Table S1. Pause release ratio analysis of POLR2G ChIP-seq signals in HepG2 cells. Table S2. Readthrough index of protein-coding genes determined by GRO-seq in control and RBM22-depleted HepG2 cells. Table S3. Readthrough index of sno/snRNA and histone genes determined by GRO-seq in control and RBM22-depleted HepG2 cells. Table S4. Enriched partners of RBM22 interaction identified by label-free qMS. Table S5. Primers and siRNAs used in this study. Table S6. Antibodys used in this study. [file 13059_2024_3242_MOESM2_ESM.zip › Table S5 Primer.xlsx]

## Sheet: Sheet1
Oligos for siRNA
siRBM22_1	UGACCAUUUUACGUCUCUA
siRBM22_2	AUUACUGAGACAGAUUUAA
siCDK9	UCCUGAAGCUGGCAGACUU
siCDK12	CCGAGAAGCAUCUUGUUAAAGAUUU
siCDK7	CAUUUAAGAGUUUCCCTGGAA
siHEXIM1	GGAUCCGAGCCGAGAUGUU
siSPT5	CCAUGUGAAAGACAUCGUU
siSF3B1	GCCACAAGGUCAGCGAGUU
Cloning of plasmids
FLAG_RBM22_F(pCMV_3FLAG)	CCGGAATTCAATGGCGACCTCTCTGGGTTC
FLAG_RBM22_R(pCMV_3FLAG/pCDH)	CGCGGATCCCTAGGGGCTGCTGTGTTTTCC
HA_RBM22_F(pCDNA3.0_HA)	CGCGGATCCATGGCGACCTCTCTGGGT
HA_RBM22_R(pCDNA3.0_HA)	CCGGAATTCCTAGGGGCTGCTGTGTTTTCCA
FLAG_RBM22_F(pLVX_FLAG)	CGGACCGGTATGGCGACCTCTCTGGGTTC
FLAG_RBM22_R(pLVX_FLAG)	CGGGATCCCTAGGGGCTGCTGTGTTTTCC
FLAG_RBM22_F(pCDH)	CCGGAATTCGACTACAAAGACAAAGACCAGACGGTGAT
FLAG_RPB3_F(pCDH)	GCTCTAGAATGCCGTACGCCAACCAG
FLAG_RPB3_R(pCDH)	GCGGATCCTTAATTTATGGTTAGCACATCACTCTGGATC
GFP-RBM22_F(pET-28a)	TTGGTGGATCCGAATTCGGCGACTACAAAGACCATGACGGTGATT
GFP-RBM22_R(pET-28a)	TCCTCGCCCTTGCTCACCATGGGGCTGCTGTGTTTTCCA
SPT5_F(pET-28a)	TTGGTGGATCCGAATTCGGCATGTCGGACAGCGAGGACA
SPT5_R(pET-28a)	GCTTTGTTAGCAGCCGGATCTCTCAGGCTTCCAGGAGCTTCC
RBM22_N_Left_ Homology_Arm_F	ACCATGATTACGCCAAGCTTGCTCCACAACCAGGAGCTAT
RBM22_N_Left_ Homology_Arm_R	TGAGACAAAGGCTTGGCCATCTTGAGAGCGTCCGCAGGTAGCTGTA
RBM22_N_Right_ Homology_Arm_F	TCCAGGGGCCCGGCAGCGGCATGGCGAGCTCTCTGGGTTCC
RBM22_N_Right_ Homology_Arm_R	AAACGACGGCCAGTGAATTCACCACAACATCGACAGGAC
sgRNAs for RBM22
sgRNA_1_F	CACCGCCATCTTGAGAGCGTCCGG
sgRNA_1_R	AAACCCGGACGCTCTCAAGATGGC
sgRNA_2_F	CACCGTAGGTGTTGGAACCCAGAG
sgRNA_2_R	AAACCTCTGGGTTCCAACACCTAC
RT-circulation-primer	5'-(PO4 )AGATCGGAAGAGCGTCGTGTA(dSpacer)GACGTCCTCTTCCGATCTTTTTTTTTTTTTTTTTTVN-3'
POLR2G ChIP-qPCR Primers(Pause release validation)
H3-3A_Promoter_qF	AGCCTTCCCTCCATTGTGTG
H3-3A_Promoter_qR	GCGAACACAATTGAAAGATGGC
H3-3A_GeneBody_qF	GGTGCGGGGCACTTTTTATT
H3-3A_GeneBody_qR	ATTCTACAAAGCCCCGTCCTC
RPL13_Promoter_qF	TTAGCCCGCAAGACAGGAC
RPL13_Promoter_qR	ACATGTTGCCGCTGAGAATG
RPL13_GeneBody_qF	TAATGCCATGTGGTGACGTG
RPL13_GeneBody_qR	AGAGTGCTTTTGTCCCACAG
SGTA_Promoter_qF	ACCTCTCAGGCGACCGATC
SGTA_Promoter_qR	ATTAACGCGCCTGTGCAGAAG
SGTA_GeneBody_qF	CGACAGAACCTTGATCATGGAC
SGTA_GeneBody_qR	AGGTGTTAGTGTCGGTTTGC
ARFGAP1_Promoter_qF	TCCGCTTCAACACCCTTTTC
ARFGAP1_Promoter_qR	TCCTTCTTAGGACCCTCACTTC
ARFGAP1_GeneBody_qF	TTCGGGTGTTGTGTGCAAAG
ARFGAP1_GeneBody_qR	CTTCACCAGCAGGAGGGAAG
TAF4B_Promoter_qF	TCAAAACTACGAACCCCGAGTG
TAF4B_Promoter_qR	CGCGTGGCTATATAAACATGGC
TAF4B_GeneBody_qF	ACGTGCCACAGTTGACAAAC
TAF4B_GeneBody_qR	TAGCGTTGACACATGGCTTC
qPCR Primers(Antisense validation)
RPL13_Antisense_F	GCGGACGTCAAGCAAGTC
RPL13_Antisense_R	ACATGTTGCCGCTGAGAATG
HMGA1_Antisense_F	AAGGAGAGAGGGTTCAGCATTC
HMGA1_Antisense_R	TTCATCTGGACTGGAGAAGCC
WDR1_Antisense_F	AACCCTGACACCTGGAAGATG
WDR1_Antisense_R	CGCAGAGCTACTTTCATATCCG
NOS3_Antisense_F	ATGGTTGTCAGGGATCCATCTG
NOS3_Antisense_R	AAAGCTCCGATTCCCAAGAGG
UGP2_Antisense_F	AGTCAGCAGTTGCCAGTAAC
UGP2_Antisense_R	TTCCAGTTAAGCCCGTTTGG
ARFGAP1_Antisense_F	ACCTGCAATTAACCTCCCACAG
ARFGAP1_Antisense_R	TGGGACCTGAGTCTGCACTAG
BCLAF1_Antisense_F	TTGGTGGTGGGCACTTGTAG
BCLAF1_Antisense_R	TGGTGTGATCTCGGCTTACTG
FUS_Antisense_F	ATATCTGAGCTGGGTGCAGTG
FUS_Antisense_R	AAATGATCTGCCTGCCTTGC
POLR2A ChIP-qPCR Primers(elongation rate validation)
NUP210_Primer1_qF	TGCAGTGATGCAATCTCAGC
NUP210_Primer1_qR	AAAAATAGCTGGGCGTGGTG
NUP210_Primer2_qF	ATCTTCCATGGACACTCAGAGG
NUP210_Primer2_qR	TGAACATTCACCACCCACAC
NUP210_Primer3_qF	TGGTGAATGACCCAGTCTGTG
NUP210_Primer3_qR	TGGATGGTTTCCTCTCACACTC
USO1_Primer1_qF	TGGGGAGGTTCAATGTAGCTG
USO1__Primer1_qR	AACTGGCTGGATTTGAGCAC
USO1__Primer2_qF	ACATGACGAAACCCTGTCTCTG
USO1__Primer2_qR	TCATTGTAACCTCCACCTCGTG
USO1__Primer3_qF	ACAGGGTCTTGCTATGTTGC
USO1__Primer3_qR	TGCAATCCCAGCACTTTGAG
VRK1_Primer1_qF	ACAAGCCTGGGAGTTAGGATTC
VRK1__Primer1_qR	GAATATGCCCAAGTGCAGAAGG
VRK1__Primer2_qF	TCATGCAGCAACTTGGTTGG
VRK1__Primer2_qR	AGCAAAACCGGTCTGTTCTG
VRK1__Primer3_qF	TAGCTTGCTTGCTTGCTTGC
VRK1__Primer3_qR	ACTGAGGCAGGAGAATCACTTG
TT-qPCR Primers (Readthrough validation)
FUS_LAST_Intron_F	GGCAAGATGGATTCCAGGTAAG
FUS_LAST_Intron_R	TCCTATGGCCTCTGTTCAACTG
FUS_RT_F	TTGATTGGAGGGTGGAAGGC
FUS_RT_R	TAACTCATTGGCTGCAACCC
RPL13_LAST_Intron_F	AGTACTTATGGCAGCGAACCTG
RPL13_LAST_Intron_R	AAACCCACATGCACCAAAGG
RPL13_RT_F	GTGCTGCTGTCTTCATTTGC
RPL13_RT_R	AACACGAGAGGAAGGAGGTAAC
SGTA_Intron_F	TTTTTGAGACCGTCCTGCTC
SGTA_Intron_R	TTGAGGCTGCAGTGAGACG
SGTA_RT_F	AGCAGCAGGGTTGTCAGTC
SGTA_RT_R	ATACACGGTACTGCGCCTAC
ARFGAP1_Intron_F	TGGCCTTGTGCTGTCTACTG
ARFGAP1_Intron_R	GCGTCTGCAGGGAAAATTTG
ARFGAP1_RT_F	TCCCTTTGTCGTTTGTGACC
ARFGAP1_RT_R	GACTCCTGACACCTCTGCAG
RNU1_60P_F	CGCTGTTGGTCCTGATAAAGTG
RNU1_60P_R	GAAAAGCGCAAAAGCAGTCC
RNU1_60P_R_RT	ACACGCAACAACACACAAGC
RNU2_63P_F	AACGGGGAGTTGGAGTAAGAG
RNU2_63P_R	AGGTGCACCGTTTCTGGAAG
RNU2_63P_RT_R	TTGTTATGGCACGTGTCTGC
U3_F	TGTTCTCTCACGAGTGGGATAG
U3_R	AACGGTCACCAACAGCAAAC
U3_RT_R	GGCTGGCTGCGTACCTATAG
