# Supplementary material for: RBM22 regulates RNA polymerase II 5′ pausing, elongation rate, and termination by coordinating 7SK-P-TEFb complex and SPT5
Source: Genome Biol. 2024 Apr 19;25:102. doi: 10.1186/s13059-024-03242-6 (PMC11027413; doi:10.1186/s13059-024-03242-6)
Supplement: Supplementary file 2 — Additional file 2: Table S1. Pause release ratio analysis of POLR2G ChIP-seq signals in HepG2 cells. Table S2. Readthrough index of protein-coding genes determined by GRO-seq in control and RBM22-depleted HepG2 cells. Table S3. Readthrough index of sno/snRNA and histone genes determined by GRO-seq in control and RBM22-depleted HepG2 cells. Table S4. Enriched partners of RBM22 interaction identified by label-free qMS. Table S5. Primers and siRNAs used in this study. Table S6. Antibodys used in this study. [file 13059_2024_3242_MOESM2_ESM.zip › Table S6 Antibody.xlsx]

## Sheet: Sheet1
Antibodies	source	identifer
Rabbit polyclonal anti-POLR2G	GeneTex	GTX108874; RRID:AB_1951315
Rabbit polyclonal anti-RBM22	Bethyl	A303- 923A; RRID:AB_2620272
Mouse monoclonal anti-FLAG	Sigma	F1804; RRID: AB_262044
Mouse monoclonal anti-HA	Cell Signaling Technology	2999S; RRID: AB_1264166
Mouse monoclonal anti- GAPDH	Abmart	M20006; RRID: AB_2737054
Rabbit polyclonal anti- SUPT5H	Bethyl	A300-868A; RRID: AB_609483
Mouse polyclonal anti-LARP7	Bethyl	A303- 723A; RRID: AB_11205813
Mouse monoclonal anti-Ser5P RNAPII	Abcam	ab5408; RRID: AB_304868
Rabbit monoclonal anti-Ser2P RNAPII	Abcam	ab5095; RRID: AB_304749
Mouse monoclonal anti-pol II (8WG16)	Abcam	ab817; RRID: AB_306327
Rabbit monoclonal anti-RNAPII	Cell Signaling Technology	14958; RRID: AB_2687876
Rabbit polyclonal anti-Cyclin T1	Abclonal	a2057; RRID: AB_2764080
Mouse monoclonal anti-β-actin	Proteintech	66009-1-Ig; RRID: AB_2687938
Mouse monoclonal anti-CDK7	Santa Cruz	sc-7344; RRID: AB_627243
Rabbit monoclonal anti-CDK9	HuaBio	ET1612- 78; RRID:AB_2809675
Rabbit polyclonal anti-CDK12	Proteintech	26816-1-AP; AB_2880645
Mouse monoclonal anti-GFP	Proteintech	66002-1-Ig; AB_11182611
Rabbit polyclonal anti-PAF1	Proteintech	15441-1-AP; AB_2174457
Rabbit polyclonal anti-HEXIM1	Proteintech	15676-1-AP; AB_2248363
Normal mouse IgG	Santa Cruz	sc-2025; RRID: AB_73718
Normal rabbit IgG	Cell Signaling Technology	2729; RRID: AB_2617119
